# Supplementary material for: Sgh1, an SR-like Protein, Is Involved in Fungal Development, Plant Infection, and Pre-mRNA Processing in Fusarium graminearum
Source: J Fungi (Basel). 2022 Oct 8;8(10):1056. doi: 10.3390/jof8101056 (PMC9605648; doi:10.3390/jof8101056)
Supplement: Supplementary file 1 [file jof-08-01056-s001.zip]

Archive with 8 entries (8 files):
- Dataset S1.xlsx
- Dataset S2.xlsx
- Fig S1.pdf
- Fig S2 revised.jpg
- Fig S3.jpg
- fig S4 new.jpg
- Fig S5.jpg
- Table S1.pdf
