# Supplementary material for: Sgh1, an SR-like Protein, Is Involved in Fungal Development, Plant Infection, and Pre-mRNA Processing in Fusarium graminearum
Source: J Fungi (Basel). 2022 Oct 8;8(10):1056. doi: 10.3390/jof8101056 (PMC9605648; doi:10.3390/jof8101056)
Supplement: Supplementary file 1 [file jof-08-01056-s001.zip › Dataset S1.xlsx]

## Sheet: results.MvsW.alldiff
Dataset S1. List of differential alternative splicing events in the Δsgh1 mutant
AccID	Location	Exon Number	M_Skip::Others	W_Skip::Others	MExp	WExp	P-Value	FDR	Splicing Type	M_Skip/(Skip+others)	W_Skip/(Skip+others)	delta_PSI	Seq. Description
FGRRES_06202	3:4650406-4650459	1	5::147	58::9	81::199	11::200	2.28743e-12	2.34043e-10	IR	0.0328947	0.865672	-0.832777	alcohol dehydrogenase
FGRRES_05418	3:2206658-2206711	4	3::23	38::3	12::17	6::40	0.000100936	0.00221115	IR	0.115385	0.926829	-0.811445	cmgc dyrk yak protein kinase
FGRRES_04982	3:801839-801910	1	6::156	67::15	91::214	14::234	4.19488e-14	5.80609e-12	IR	0.037037	0.817073	-0.780036	protein-tyrosine phosphatase
FGRRES_16097	2:8378232-8378285	2	29::250	177::28	134::50	38::130	8.62816e-22	2.18939e-19	IR	0.103943	0.863415	-0.759472	3-hydroxyisobutyrate dehydrogenase protein
FGRRES_16647	3:5307846-5307899	1	8::79	36::11	45::47	11::89	4.64161e-09	3.00717e-07	IR	0.091954	0.765957	-0.674003	l-asparaginase precursor
FGRRES_17147	4:7825317-7825367	1	2::24	18::6	14::58	5::69	0.00130554	0.0169888	IR	0.0769231	0.75	-0.673077	trna dimethylallyltransferase
FGRRES_06098_M	3:4303680-4303728	2	4::6	26::0	4::5	3::23	0.00398524	0.0396571	IR	0.4	1	-0.6	argininosuccinate synthase
FGRRES_13137	4:3290951-3291048	1	22::118	74::26	72::108	18::191	1.46993e-13	1.79037e-11	IR	0.157143	0.74	-0.582857	succinate dehydrogenase flavoprotein subunit
FGRRES_01038_M	1:3403627-3403686	1	20::69	8::2	40::38	3::11	0.00331784	0.0344806	IR	0.224719	0.8	-0.575281	tpc1-mitochondrial transport protein
FGRRES_16541	3:3323603-3323670	1	4::18	12::4	11::14	3::16	0.00498852	0.047028	IR	0.181818	0.75	-0.568182	uncharacterized protein ffuj_05310
FGRRES_16145	2:7061564-7062025	4	440::1086	1865::383	321::1109	188::2167	2.12648e-35	1.07919e-32	IR	0.288336	0.829626	-0.541291	atp-dependent rna helicase dbp2
FGRRES_16273_M	2:5107665-5107828	1	18::51	117::29	29::203	17::381	0.000175787	0.00353437	IR	0.26087	0.80137	-0.5405	chitin synthase
FGRRES_02323	1:7520840-7520895	1	10::18	308::37	13::18	51::271	1.37142e-05	0.000379633	IR	0.357143	0.892754	-0.535611	fungal specific transcription factor domain-containing protein
FGRRES_08325	2:1048404-1048585	1	1::82	12::10	32::63	6::66	9.39359e-07	3.40517e-05	IR	0.0120482	0.545455	-0.533406	uncharacterized protein lw94_13225
FGRRES_06176	3:4561816-4561880	1	5::15	18::5	11::25	5::47	0.000618226	0.00980468	IR	0.25	0.782609	-0.532609	gcn5-related n-acetyltransferase domain protein
FGRRES_10470	1:10966682-10966735	6	5::8	30::3	6::8	6::44	0.000610043	0.00980468	IR	0.384615	0.909091	-0.524476	early growth response protein 1-b
FGRRES_01800_M	1:5918319-5918378	2	9::11	29::1	8::11	6::46	0.000162317	0.00332419	IR	0.45	0.966667	-0.516667	unnamed protein product [Fusarium graminearum]
FGRRES_07265	4:2953692-2953841	1	8::10	40::2	6::11	3::37	0.000406145	0.00719018	IR	0.444444	0.952381	-0.507937	cercosporin resistance protein
FGRRES_00925	1:3052595-3052724	1	5::8	33::4	6::9	5::37	0.00182435	0.0218706	IR	0.384615	0.891892	-0.507277	glutamate carboxypeptidase ii
FGRRES_00332	1:1052532-1052594	2	14::16	160::5	15::51	18::199	0.000175876	0.00353437	IR	0.466667	0.969697	-0.50303	nuclear receptor co-repressor hdac3 complex subunit tblr1
FGRRES_02701	1:8666996-8667229	2	11::12	41::1	11::11	4::26	5.50299e-05	0.00128897	IR	0.478261	0.97619	-0.49793	wd repeat-containing protein
FGRRES_05586	3:2773358-2773409	1	6::78	29::22	41::12	15::30	5.50303e-10	4.08701e-08	IR	0.0714286	0.568627	-0.497199	nak bike protein kinase
FGRRES_05568	3:2716263-2716316	1	24::38	38::5	23::61	8::60	0.00497439	0.047028	IR	0.387097	0.883721	-0.496624	uncharacterized protein y057_12463
FGRRES_01968	1:6506107-6506241	1	12::20	58::11	14::23	10::112	1.6028e-06	5.48374e-05	IR	0.375	0.84058	-0.46558	lupus la protein
FGRRES_17184	4:7154743-7154926	2	5::29	30::19	16::13	10::31	0.000292429	0.00546286	IR	0.147059	0.612245	-0.465186	uncharacterized protein ffuj_04159
FGRRES_17286	1:9071070-9071131	1	17::24	13::2	15::15	3::18	0.00067756	0.0103744	IR	0.414634	0.866667	-0.452033	dna rna helicase (dead h box family ii)
FGRRES_09044_M	4:7727272-7727328	1	131::341	426::161	199::1069	132::1323	1.25848e-07	5.89552e-06	IR	0.277542	0.725724	-0.448182	unnamed protein product [Fusarium graminearum]
FGRRES_08726	2:2427276-2427626	1	10::23	33::11	9::13	5::30	0.00154588	0.019135	IR	0.30303	0.75	-0.44697	uncharacterized protein ffuj_06241
FGRRES_17001	2:2077951-2078230	1	33::38	89::11	61::20	9::58	2.46424e-10	1.97463e-08	IR	0.464789	0.89	-0.425211	agc yank protein kinase
FGRRES_01884	1:6219355-6219409	1	85::463	307::228	260::266	163::402	3.51943e-12	3.34896e-10	IR	0.155109	0.573832	-0.418722	serine hydrolase
FGRRES_16164	2:6750818-6750952	1	17::40	89::38	26::26	28::67	0.00230147	0.0259889	IR	0.298246	0.700787	-0.402542	tetratricopeptide repeat protein 15
FGRRES_11905_M	1:3680278-3680329	3	19::38	30::11	24::54	10::71	0.00127614	0.0167493	IR	0.333333	0.731707	-0.398374	uncharacterized protein lw93_10357
FGRRES_02641	1:8504962-8505018	2	17::11	45::0	10::23	6::81	0.00014594	0.00306473	IR	0.607143	1	-0.392857	rco3-glucose transporter
FGRRES_05488	3:2449364-2449430	2	268::171	358::4	107::455	30::455	3.06441e-10	2.3926e-08	IR	0.610478	0.98895	-0.378472	nuclear cap-binding protein subunit 2
FGRRES_05322	3:1872001-1872087	1	10::9	18::2	7::22	4::285	0.00207213	0.0241748	IR	0.526316	0.9	-0.373684	fatty acid synthase subunit fungi type
FGRRES_17289	1:9111237-9111458	1	38::29	137::9	25::24	9::56	1.71787e-09	1.16243e-07	IR	0.567164	0.938356	-0.371192	5 -amp-activated protein kinase subunit beta-2
FGRRES_01896	1:6245023-6245075	2	15::176	26::34	101::75	21::58	1.15677e-08	7.04473e-07	IR	0.078534	0.433333	-0.354799	dna polymerase iv
FGRRES_00776	1:2525741-2525799	1	51::58	110::24	40::53	28::91	0.00194135	0.0229125	IR	0.46789	0.820896	-0.353006	cytoskeletal adaptor
FGRRES_15785	1:2628173-2628238	1	97::83	272::33	51::190	43::371	0.000145583	0.00306473	IR	0.538889	0.891803	-0.352914	3-hydroxyacyl- dehydrogenase type-2
FGRRES_09241	4:7199284-7199927	1	0::20	7::13	15::9	7::18	0.00213627	0.0245469	IR	0	0.35	-0.35	e3 ubiquitin-protein ligase trip12
FGRRES_04165_M	2:7151472-7151624	1	1::25	18::29	14::20	11::67	0.000255005	0.00488358	IR	0.0384615	0.382979	-0.344517	nucleoporin nup45
FGRRES_06706	4:921607-921662	1	12::73	111::118	38::35	69::148	0.00010782	0.00232843	IR	0.141176	0.484716	-0.34354	g3bp-like protein
FGRRES_11617	2:3342827-3343153	1	31::82	63::39	45::34	16::52	8.85407e-08	4.41978e-06	IR	0.274336	0.617647	-0.343311	mfs agza xanthine uracil permease
FGRRES_05358_M	3:2008421-2008562	1	15::133	61::77	74::103	43::128	0.0012171	0.0163263	IR	0.101351	0.442029	-0.340678	f-box domain-containing protein
FGRRES_17161	4:7543818-7543869	2	8::7	26::4	7::7	6::33	0.00435173	0.0422324	IR	0.533333	0.866667	-0.333333	tob3 (member of aaa-atpase family)
FGRRES_08138	2:507469-507564	1	63::35	41::1	20::54	4::39	0.00106666	0.0146253	IR	0.642857	0.97619	-0.333333	uncharacterized protein ffuj_06532
FGRRES_10825	3:5787765-5787919	1	15::11	113::12	7::17	11::99	0.00303551	0.032206	IR	0.576923	0.904	-0.327077	5-methyltetrahydropteroyltriglutamate-homocysteine methyltransferase
FGRRES_06420	3:5325549-5325613	1	139::103	136::15	69::363	24::275	0.00127552	0.0167493	IR	0.57438	0.900662	-0.326282	serine threonine protein kinase
FGRRES_02471	1:7948548-7948649	1	30::75	11::7	43::16	7::16	0.00192921	0.0228578	IR	0.285714	0.611111	-0.325397	transcription factor medusa
FGRRES_01890	1:6231598-6231667	1	48::30	154::14	19::44	22::127	0.00269591	0.0292137	IR	0.615385	0.916667	-0.301282	syntaxin 16
FGRRES_07241_M	4:2872127-2872253	2	37::22	469::37	16::45	43::389	1.19572e-05	0.000337127	IR	0.627119	0.926877	-0.299759	ribosome-interacting gtpase 1
FGRRES_12738	3:2244683-2244756	1	4::64	51::92	30::29	34::75	0.00247046	0.0277085	IR	0.0588235	0.356643	-0.29782	uncharacterized protein ffuj_14917
FGRRES_09835	4:5188049-5188126	2	19::25	53::20	14::23	12::68	0.00168055	0.0203067	IR	0.431818	0.726027	-0.294209	dihydropteroate synthase
FGRRES_03681_M	2:5791340-5791393	2	4::31	13::19	17::11	12::28	0.00192666	0.0228578	IR	0.114286	0.40625	-0.291964	uncharacterized protein ffuj_10636
FGRRES_16651_M	3:5331757-5331823	1	59::110	72::41	70::50	30::56	0.000956833	0.0134887	IR	0.349112	0.637168	-0.288056	cecr1 protein
FGRRES_10066	1:9730698-9731269	1	39::127	172::157	36::50	54::170	0.00268988	0.0292137	IR	0.23494	0.522796	-0.287857	ck1 ck1 ck1-g protein kinase
FGRRES_00443	1:1428422-1428498	2	97::47	183::9	30::110	16::186	0.000257005	0.00489113	IR	0.673611	0.953125	-0.279514	cation transporter
FGRRES_07264	4:2951049-2951100	4	110::51	98::4	38::126	13::135	0.000562708	0.00921208	IR	0.68323	0.960784	-0.277555	thiamine-phosphate diphosphorylase
FGRRES_04208	2:7294487-7294533	1	60::123	81::53	73::131	37::222	2.78557e-07	1.21172e-05	IR	0.327869	0.604478	-0.276609	l-amino acid oxidase
FGRRES_17447	3:6995163-6995218	3	49::20	137::2	16::52	15::125	0.00440331	0.0424306	IR	0.710145	0.985612	-0.275467	nacht domain-containing protein
FGRRES_09245	4:7179613-7179676	1	2::33	16::33	19::15	18::38	0.00286404	0.0307077	IR	0.0571429	0.326531	-0.269388	hydroxyacid-oxoacid transhydrogenase
FGRRES_07120	4:2432550-2432602	4	50::41	26::6	27::23	8::54	0.00160246	0.0196754	IR	0.549451	0.8125	-0.263049	protein csx2
FGRRES_12689	3:1261750-1261809	6	18::8	144::8	7::161	25::175	0.00430395	0.0422324	IR	0.692308	0.947368	-0.255061	uncharacterized protein lw93_8520
FGRRES_05226	3:1576376-1576432	3	18::447	17::41	256::1508	31::647	8.87306e-10	6.28337e-08	IR	0.0387097	0.293103	-0.254394	vesicle transporter sec22
FGRRES_01955	1:6451652-6451895	1	1250::547	4253::240	469::909	255::2799	3.62279e-94	5.5157e-91	IR	0.695604	0.946584	-0.25098	eukaryotic translation initiation factor 5a
FGRRES_13660	4:5139813-5139868	2	34::11	44::0	10::19	5::39	0.00124767	0.0165289	IR	0.755556	1	-0.244444	apg9-integral membrane protein required for cvt and autophagy transport
FGRRES_15878	1:5727564-5727726	1	11::144	12::27	57::81	14::51	0.000557735	0.0091807	IR	0.0709677	0.307692	-0.236725	transcriptional activator protein dal81
FGRRES_03834	2:6181949-6182001	5	15::111	23::42	58::26	24::29	0.0009568	0.0134887	IR	0.119048	0.353846	-0.234799	low-affinity potassium transport protein
FGRRES_08551_M	2:1821572-1821634	1	450::657	458::261	370::637	169::521	8.62104e-08	4.41978e-06	IR	0.406504	0.636996	-0.230492	dna-directed rna polymerase iii subunit rpc10
FGRRES_02497	1:8038064-8038151	2	416::300	563::131	184::674	104::708	2.01909e-06	6.68274e-05	IR	0.581006	0.811239	-0.230234	ring-box protein 1
FGRRES_12147	1:8015697-8015765	3	22::61	61::63	36::51	41::154	0.000891424	0.0127274	IR	0.26506	0.491935	-0.226875	hypothetical protein FGSG_12147 [Fusarium graminearum PH-1]
FGRRES_00893	1:2946135-2946191	2	169::1103	180::321	1560::2891	1223::2878	2.18819e-07	9.79856e-06	IR	0.132862	0.359281	-0.22642	flavonol synthase-like protein
FGRRES_06855	4:1455358-1455411	4	184::82	302::27	65::210	48::269	0.00427165	0.0420944	IR	0.691729	0.917933	-0.226204	rna and export factor binding protein
FGRRES_06168_M	3:4530839-4530890	2	69::81	321::147	54::1434	117::1335	3.51873e-07	1.46775e-05	IR	0.46	0.685897	-0.225897	regulatory protein amda
FGRRES_01238	1:4077133-4077257	1	1316::1154	2955::943	737::1645	644::2820	1.75988e-27	5.35882e-25	IR	0.532794	0.758081	-0.225288	60s ribosomal protein l36
FGRRES_02787_M	2:3377008-3377090	2	33::43	29::15	27::21	10::47	0.00344119	0.0351625	IR	0.434211	0.659091	-0.22488	transcriptional regulatory protein
FGRRES_10840	3:5845548-5845622	2	277::353	544::275	207::161	177::317	2.90149e-09	1.92066e-07	IR	0.439683	0.664225	-0.224542	ribose-phosphate pyrophosphokinase
FGRRES_17188	4:7059511-7059777	4	126::73	353::62	36::145	44::363	0.00307686	0.032495	IR	0.633166	0.850602	-0.217437	pre-mrna splicing factor
FGRRES_20090	1:9835228-9835279	1	32::128	11::16	74::307	11::230	0.00382297	0.0382926	IR	0.2	0.407407	-0.207407	unnamed protein product [Fusarium graminearum]
FGRRES_02101	1:6904033-6904599	1	73::128	252::191	42::507	74::452	0.000667961	0.0103744	IR	0.363184	0.568849	-0.205665	uncharacterized protein ffuj_13843
FGRRES_05852	3:3564433-3564525	1	53::46	233::84	29::1315	60::1038	5.85028e-05	0.00135985	IR	0.535354	0.735016	-0.199662	uncharacterized protein ffuj_13014
FGRRES_00434	1:1398703-1398765	6	15::137	290::688	74::3396	369::2999	6.42983e-09	3.99568e-07	IR	0.0986842	0.296524	-0.197839	protein skg3
FGRRES_02001	1:6604329-6604383	2	112::34	548::20	33::107	75::558	0.000504585	0.00858358	IR	0.767123	0.964789	-0.197665	phosphatidylserine decarboxylase
FGRRES_01163	1:3814436-3814754	1	118::94	112::37	58::743	22::632	0.00100114	0.0139838	IR	0.556604	0.751678	-0.195074	uncharacterized protein lw93_10405
FGRRES_01981	1:6553925-6553971	1	589::187	1786::87	208::839	343::1825	0.00436193	0.0422324	IR	0.759021	0.95355	-0.19453	cytochrome b-large subunit
FGRRES_01183	1:3891964-3892025	3	59::85	211::140	56::489	98::449	0.000313431	0.00581949	IR	0.409722	0.60114	-0.191417	nuclear localization protein npl6
FGRRES_05674	3:3063265-3063309	2	153::163	139::67	124::244	66::250	0.000185622	0.00367025	IR	0.484177	0.674757	-0.19058	uncharacterized protein ffuj_08814
FGRRES_04137	2:7084551-7084613	1	584::250	2300::310	200::391	456::1334	4.74703e-05	0.00113817	IR	0.70024	0.881226	-0.180986	60s ribosomal protein l32
FGRRES_07202_M	4:2736322-2736669	2	300::2157	376::873	2027::1504	812::836	4.08222e-08	2.30192e-06	IR	0.1221	0.301041	-0.178941	f-lana protein
FGRRES_05985	3:3925552-3925612	2	46::13	218::10	13::32	35::203	0.00285006	0.0306658	IR	0.779661	0.95614	-0.176479	t-complex protein 1 subunit gamma
FGRRES_04051_M	2:6757977-6758028	2	34::181	87::174	106::137	100::236	0.000690456	0.0104081	IR	0.15814	0.333333	-0.175194	pho36-regulatory role in lipid and phosphate metabolism
FGRRES_15835	1:4131443-4131500	1	75::17	389::5	20::416	54::528	0.00405776	0.0401165	IR	0.815217	0.98731	-0.172092	hex2 protein
FGRRES_09951	1:9322034-9322120	2	295::135	458::83	90::405	76::573	0.0011309	0.0152371	IR	0.686047	0.84658	-0.160534	dynein light chain
FGRRES_07401	4:3418558-3418662	1	172::102	886::239	71::491	190::677	5.89439e-06	0.000179484	IR	0.627737	0.787556	-0.159818	elongation factor 1-gamma
FGRRES_15729_M	1:1044657-1044726	1	42::9	207::5	9::972	25::819	0.00129425	0.0169141	IR	0.823529	0.976415	-0.152886	venom metalloproteinase jararhagin precursor
FGRRES_06473_M	4:154751-154850	1	529::143	547::37	84::283	55::317	0.00527019	0.0491335	IR	0.787202	0.936644	-0.149441	amino acid permease
FGRRES_06866	4:1489140-1489187	1	3::89	6::28	44::55	15::57	0.00185917	0.0222007	IR	0.0326087	0.176471	-0.143862	uncharacterized protein lw93_2064
FGRRES_08487_M	2:1582105-1582215	2	8::320	57::285	161::94	141::152	0.000476901	0.00829807	IR	0.0243902	0.166667	-0.142276	unnamed protein product [Fusarium graminearum]
FGRRES_03692	2:5820980-5821040	5	1076::358	1110::134	314::1232	205::1795	5.60484e-17	9.48153e-15	IR	0.750349	0.892283	-0.141934	ferric cupric reductase transmembrane component 7
FGRRES_07377_M	4:3349726-3349784	3	1406::298	1607::62	217::587	111::603	5.22015e-08	2.83846e-06	IR	0.825117	0.962852	-0.137735	phosphatase 2a inhibitor
FGRRES_04185	2:7231547-7231601	1	320::55	202::2	62::134	22::105	0.00365205	0.0369451	IR	0.853333	0.990196	-0.136863	ribonuclease p protein subunit pop4
FGRRES_16144	2:7089504-7089741	1	1801::705	1265::214	435::1468	195::974	2.87529e-05	0.000735735	IR	0.718675	0.855308	-0.136632	prephenate dehydrogenase (nadp+)
FGRRES_08561	2:1845389-1845482	1	1493::411	3433::314	264::2218	277::4390	1.66143e-12	1.87372e-10	IR	0.784139	0.9162	-0.132061	50s ribosomal protein l14e
FGRRES_12469	2:4743030-4743083	1	85::2174	682::3383	1191::738	1876::1378	0.00323819	0.0337682	IR	0.0376273	0.167774	-0.130146	hypothetical protein FGSG_12469 [Fusarium graminearum PH-1]
FGRRES_02508	1:8067754-8067819	2	1259::251	1260::48	278::1195	172::1020	0.00178714	0.0215092	IR	0.833775	0.963303	-0.129528	protein family upf0642
FGRRES_01099	1:3629374-3629530	1	498::230	1335::322	152::502	229::1124	0.000616086	0.00980468	IR	0.684066	0.805673	-0.121607	gtp-binding nuclear protein gsp1 ran
FGRRES_00243	1:770000-770109	4	299::310	513::325	173::756	197::528	3.45826e-05	0.000863147	IR	0.490969	0.612172	-0.121203	uncharacterized protein ffuj_00336
FGRRES_07465	4:3600249-3600328	1	943::368	1080::208	272::2048	203::2165	0.000243376	0.00469037	IR	0.719298	0.838509	-0.119211	uncharacterized protein ffuj_02456
FGRRES_02752	1:8859922-8859975	4	500::70	732::3	89::427	76::636	0.000787256	0.0115806	IR	0.877193	0.995918	-0.118725	atp-dependent rna helicase dbp9
FGRRES_11469	3:7657467-7657524	7	1262::191	1376::29	268::1266	187::1477	3.09922e-07	1.31071e-05	IR	0.868548	0.979359	-0.110812	gtp-binding protein
FGRRES_04489	2:8203885-8203952	1	231::902	496::1084	494::511	633::830	0.00340521	0.0350299	IR	0.203883	0.313924	-0.110041	uncharacterized protein ffuj_03571
FGRRES_11628	4:5105339-5105405	3	1553::282	1325::67	261::1770	138::1496	8.98588e-06	0.00026059	IR	0.846322	0.951868	-0.105546	nadh dehydrogenase 1 beta subcomplex 9
FGRRES_04943	3:698056-698103	2	912::180	584::39	155::424	56::328	6.40449e-06	0.000191193	IR	0.835165	0.9374	-0.102235	amino-acid permease inda1
FGRRES_00179	1:582836-582889	1	479::103	318::26	107::126	51::115	0.00218947	0.0249698	IR	0.823024	0.924419	-0.101395	trans-aconitate 2-methyltransferase
FGRRES_06827_M	4:1368178-1368364	3	3626::1195	1467::253	763::3310	142::2135	1.25593e-19	2.54955e-17	IR	0.752126	0.852907	-0.100781	60s acidic ribosomal protein p0
FGRRES_09974	1:9385389-9385484	1	2579::1176	5228::1427	808::1198	1151::2278	4.84412e-07	1.89107e-05	IR	0.686818	0.785575	-0.0987572	50s ribosomal protein l22e
FGRRES_06752	4:1085370-1085423	3	1072::213	3465::250	210::385	447::1653	8.56975e-12	7.90754e-10	IR	0.834241	0.932705	-0.098464	succinate-semialdehyde dehydrogenase
FGRRES_07048	4:2144177-2144292	2	2451::903	3875::802	532::2654	542::3809	1.10899e-07	5.36014e-06	IR	0.730769	0.828523	-0.0977533	40s ribosomal protein s13
FGRRES_02531	1:8143086-8143156	4	167::54	472::82	38::1074	70::1035	0.00163938	0.0200478	IR	0.755656	0.851986	-0.0963295	transcriptional activator mut3p
FGRRES_20289	3:4450823-4450871	1	72::23	384::66	24::731	96::676	0.00471968	0.0449107	IR	0.757895	0.853333	-0.0954386	acriflavine sensitivity control protein acr-2
FGRRES_12028_M	1:6316109-6316166	1	1340::183	1806::46	222::841	201::1054	0.00142666	0.0182529	IR	0.879842	0.975162	-0.0953196	60s ribosomal protein l12
FGRRES_09299_M	4:7001157-7001209	7	1016::148	905::31	199::666	123::806	6.23363e-08	3.33007e-06	IR	0.872852	0.96688	-0.0940281	ribose-phosphate pyrophosphokinase 3
FGRRES_06372	3:5185131-5185302	1	862::111	1692::35	99::637	91::1271	4.47867e-07	1.79153e-05	IR	0.88592	0.979734	-0.0938138	h aca ribonucleoprotein complex subunit 1
FGRRES_04150	2:7115544-7115626	1	252::176	215::100	108::203	64::221	0.00230444	0.0259889	IR	0.588785	0.68254	-0.0937546	nadh dehydrogenase
FGRRES_01330	1:4408051-4408112	2	3843::460	1799::28	371::2262	77::1100	2.75563e-12	2.70674e-10	IR	0.893098	0.984674	-0.0915765	thioesterase family protein
FGRRES_04137	2:7084856-7084950	3	1947::390	6437::526	296::2146	601::6590	5.07614e-08	2.81034e-06	IR	0.833119	0.924458	-0.0913385	60s ribosomal protein l32
FGRRES_04368	2:7807962-7808012	1	11::381	13::99	205::101	56::61	0.000365769	0.00662955	IR	0.0280612	0.116071	-0.0880102	tetracycline resistance protein from transposon
FGRRES_01211	1:3996122-3996176	6	873::117	624::20	150::597	75::524	0.000194466	0.00382032	IR	0.881818	0.968944	-0.0871259	pwwp domain-containing protein 3
FGRRES_00845	1:2761384-2761607	2	1451::375	3659::492	205::1702	311::3716	0.000106197	0.00230979	IR	0.794633	0.881474	-0.0868413	60s ribosomal protein l15
FGRRES_17323	1:10040736-10041130	1	4::779	28::278	438::191	161::113	0.00143433	0.0182741	IR	0.00510856	0.0915033	-0.0863947	uncharacterized protein lw93_13800
FGRRES_07291	4:3040296-3040600	1	2684::400	4801::221	292::1838	295::2634	6.34623e-05	0.00145295	IR	0.870298	0.955994	-0.0856953	40s ribosomal protein s22
FGRRES_00395	1:1269678-1269860	1	1985::315	3919::215	223::1374	247::2550	1.47681e-07	6.81346e-06	IR	0.863043	0.947992	-0.0849488	40s ribosomal protein s15
FGRRES_00303	1:955510-955560	1	1152::778	836::391	520::427	285::412	2.53087e-07	1.11688e-05	IR	0.596891	0.681337	-0.0844454	transcription elongation factor polypeptide 1
FGRRES_06587	4:521349-521678	1	2072::762	2761::632	371::1621	359::2100	0.000276026	0.0052205	IR	0.731122	0.813734	-0.0826121	40s ribosomal protein s7
FGRRES_12497	2:4441626-4441683	1	207::20	167::1	35::164	20::248	0.00107108	0.0146253	IR	0.911894	0.994048	-0.0821533	heterokaryon incompatibility
FGRRES_05298	3:1791940-1791988	2	73::550	108::435	333::204	267::239	0.00226948	0.0257857	IR	0.117175	0.198895	-0.0817201	gpn-loop gtpase
FGRRES_03497	2:5296491-5296544	3	1559::173	1337::30	277::428	170::477	3.83814e-07	1.55853e-05	IR	0.900115	0.978054	-0.0779387	serine protease
FGRRES_02607	1:8390071-8390295	1	1294::127	1856::35	67::1135	34::1331	5.40463e-05	0.00127574	IR	0.910626	0.981491	-0.070865	rrna-processing protein fcf2
FGRRES_10245	1:10307769-10307951	2	6618::945	7181::414	799::5646	526::5491	3.07405e-11	2.67443e-09	IR	0.87505	0.94549	-0.0704409	60s ribosomal protein l30
FGRRES_05158	3:1341567-1341617	5	1034::97	719::12	141::419	68::470	1.1832e-07	5.62943e-06	IR	0.914235	0.983584	-0.0693489	c-x8-c-x5-c-x3-h zinc finger protein
FGRRES_05378_M	3:2078083-2078145	1	4452::463	5669::145	525::2182	434::2620	8.69307e-08	4.41978e-06	IR	0.905799	0.97506	-0.0692616	60s ribosomal protein l29
FGRRES_13110	4:3017010-3017165	1	469::38	508::3	32::122	17::185	0.000862593	0.0123896	IR	0.925049	0.994129	-0.0690798	d-lactate dehydrogenase
FGRRES_12267	2:7756584-7756641	1	516::109	1454::172	136::3761	306::3278	2.69935e-06	8.74418e-05	IR	0.8256	0.894219	-0.0686189	uncharacterized protein ffuj_09819
FGRRES_17525	3:5480392-5480669	1	137::21	188::13	24::26	10::56	0.00460591	0.0442429	IR	0.867089	0.935323	-0.0682348	hook3 protein
FGRRES_10527	1:11171939-11171992	1	321::207	401::193	149::666	148::438	0.00468886	0.0447573	IR	0.607955	0.675084	-0.0671296	40s ribosomal protein s22
FGRRES_08306	2:972001-972269	1	77::419	130::455	209::2461	236::822	0.000791515	0.0115873	IR	0.155242	0.222222	-0.0669803	uncharacterized protein ffuj_06345
FGRRES_09866	1:9041994-9042048	3	7205::749	5603::162	1273::4593	760::3760	3.6892e-10	2.8084e-08	IR	0.905834	0.971899	-0.0660659	50s ribosomal protein l18e
FGRRES_20409	4:8008827-8008881	1	7::425	16::179	253::151	102::121	6.32947e-05	0.00145295	IR	0.0162037	0.0820513	-0.0658476	gag protein
FGRRES_16034	1:8723096-8723155	10	732::162	489::64	182::840	98::666	0.00392291	0.0391648	IR	0.818792	0.884268	-0.0654757	myb dna-binding domain protein
FGRRES_01278_M	1:4222444-4222623	2	2196::223	4617::134	196::2820	209::5444	5.40608e-09	3.42948e-07	IR	0.907813	0.971795	-0.0639823	60s ribosomal protein l33-a
FGRRES_16717	4:1239607-1239663	2	927::72	603::5	142::564	70::474	0.000677996	0.0103744	IR	0.927928	0.991776	-0.0638484	translation initiation factor 4e
FGRRES_05114	3:1207103-1207171	1	25::323	25::161	177::98	85::90	0.00521807	0.0488893	IR	0.0718391	0.134409	-0.0625695	ribokinase
FGRRES_07121	4:2439228-2439283	4	2069::4168	1517::2332	2495::1942	1441::1536	6.88801e-11	5.66864e-09	IR	0.33173	0.394128	-0.0623983	camk rad53 protein kinase
FGRRES_10608	1:11448394-11448447	1	710::66	1286::30	122::368	175::832	0.000757903	0.0112284	IR	0.914948	0.977204	-0.0622552	short-chain dehydrogenase reductase family protein
FGRRES_09338_M	4:6869351-6869516	1	243::19	277::3	21::43	15::84	0.00272712	0.0294471	IR	0.927481	0.989286	-0.0618048	transcription initiation factor tfiid subunit 1
FGRRES_00966	1:3186158-3186231	1	52::1109	31::265	647::223	158::103	5.1707e-05	0.00123006	IR	0.044789	0.10473	-0.0599408	cfem domain-containing protein
FGRRES_01179	1:3873907-3873963	1	1104::154	1504::104	202::505	216::740	0.005077	0.0477144	IR	0.877583	0.935323	-0.0577399	uncharacterized protein y057_13379
FGRRES_07830	4:4627039-4627102	1	1167::1820	1339::1649	1092::4009	1040::2540	1.09839e-06	3.88906e-05	IR	0.390693	0.448126	-0.0574328	brg1 dna-binding transcription factor
FGRRES_00800	1:2599253-2599311	3	134::664	126::434	373::133	238::150	0.00150138	0.01866	IR	0.16792	0.225	-0.0570802	uncharacterized protein lw93_2491
FGRRES_01021_M	1:3360737-3360987	1	1094::114	2914::113	95::688	125::1651	3.74072e-05	0.000918587	IR	0.905629	0.962669	-0.0570402	60s ribosomal protein l35
FGRRES_10368	1:10674634-10674719	2	7169::835	10365::515	859::7881	878::10384	2.89548e-07	1.24179e-05	IR	0.895677	0.952665	-0.0569883	60s acidic ribosomal protein p1
FGRRES_06066	3:4195967-4196016	1	3::1068	37::584	611::72	331::85	6.73692e-06	0.000199164	IR	0.00280112	0.0595813	-0.0567802	activating signal cointegrator 1 complex subunit 2
FGRRES_01950_M	1:6432501-6432724	4	418::52	1625::96	42::235	97::1052	0.00123364	0.0164756	IR	0.889362	0.944218	-0.0548568	heat shock 70kda protein 4
FGRRES_10379	1:10701831-10701917	1	2::167	21::305	78::159	161::175	0.00132201	0.0171299	IR	0.0118343	0.0644172	-0.0525829	tetrahydrofolylpolyglutamate synthase
FGRRES_10305	1:10489164-10489382	2	7956::853	7490::348	596::9145	351::7850	2.61061e-08	1.49987e-06	IR	0.903167	0.955601	-0.0524337	ubiquinol-cytochrome c reductase subunit 8
FGRRES_08577	2:1892639-1892828	1	1483::194	784::54	133::997	46::632	0.000516721	0.0086929	IR	0.884317	0.935561	-0.0512436	rab geranylgeranyl transferase component a
FGRRES_06683	4:854981-855039	3	1075::63	1122::6	175::384	154::593	1.2814e-05	0.000357969	IR	0.94464	0.994681	-0.0500411	dna-directed rna polymerase and iii subunit rpabc2
FGRRES_15757	1:1930693-1930745	1	129::9	443::7	20::737	57::771	0.000711809	0.0106771	IR	0.934783	0.984444	-0.0496618	zinc finger transcription factor ace1
FGRRES_02541	1:8181616-8181704	1	2130::128	4121::34	133::1588	148::2978	1.73624e-05	0.000467863	IR	0.943313	0.991817	-0.0485044	40s ribosomal protein s14
FGRRES_00634	1:2041505-2041691	3	2251::291	3311::235	244::2472	250::3860	7.04875e-06	0.000206379	IR	0.885523	0.933728	-0.0482049	40s ribosomal protein s6-b
FGRRES_08566	2:1857432-1857516	1	1992::196	1588::69	272::728	166::625	0.0019924	0.023334	IR	0.91042	0.958358	-0.047938	nadh-ubiquinone oxidoreductase kda subunit
FGRRES_00631	1:2020618-2020682	1	2501::441	5575::637	370::2343	646::3225	0.0006542	0.0102156	IR	0.850102	0.897457	-0.0473546	40s ribosomal protein s8
FGRRES_04490	2:8205296-8205352	1	903::9944	1277::8506	5326::5357	4628::5722	7.36188e-14	9.74649e-12	IR	0.0832488	0.130533	-0.0472837	uncharacterized protein ffuj_03572
FGRRES_17510_M	3:5802760-5802814	4	2690::179	2492::41	447::2011	349::3079	1.44813e-18	2.75598e-16	IR	0.937609	0.983814	-0.0462047	mrna export protein mlo3
FGRRES_10181_M	1:10109617-10109988	1	2014::245	3230::216	191::4292	195::5927	0.0031915	0.0335107	IR	0.891545	0.937319	-0.0457737	60s ribosomal protein l44
FGRRES_00859	1:2824977-2825041	2	778::1697	716::1286	929::1013	678::1163	0.000464814	0.00813425	IR	0.314343	0.357642	-0.0432989	lyr motif-containing protein 2
FGRRES_04052	2:6759615-6759677	2	3445::242	4916::131	246::2046	238::2737	0.00058898	0.0095396	IR	0.934364	0.974044	-0.03968	coiled-coil domain-containing protein 72
FGRRES_10264	1:10361039-10361161	3	24034::1329	30240::481	1074::23998	727::31645	1.50651e-43	1.14683e-40	IR	0.947601	0.984343	-0.0367421	glutamine synthetase
FGRRES_06531	4:342436-342489	1	4258::273	2563::63	550::1430	278::1098	4.5303e-07	1.79153e-05	IR	0.939748	0.976009	-0.0362607	dna-directed rna polymerase ii subunit rpb9
FGRRES_09511	4:6284701-6284812	1	1899::203	1199::77	189::1297	89::959	0.000686778	0.0104081	IR	0.903425	0.939655	-0.0362299	nadh:ubiquinone oxidoreductase subunit
FGRRES_06893	4:1605963-1606122	1	4821::209	9687::57	293::4330	383::7973	1.52282e-05	0.000414016	IR	0.958449	0.99415	-0.0357009	40s ribosomal protein s18
FGRRES_09286	4:7047253-7047311	1	8219::434	9249::138	1129::14202	1092::9498	1.27163e-16	1.93606e-14	IR	0.949844	0.985299	-0.0354548	cross-pathway control protein
FGRRES_07245	4:2893763-2893814	3	1722::119	1288::39	277::512	180::538	2.20703e-05	0.000584383	IR	0.935361	0.97061	-0.0352492	pre-mrna-splicing factor rse1
FGRRES_10513_M	1:11111985-11112040	2	9165::499	9911::167	1082::5316	968::6241	1.38757e-08	8.12531e-07	IR	0.948365	0.983429	-0.0350642	litaf-like zinc finger domain-containing protein
FGRRES_09970	1:9376627-9376766	1	2148::156	1726::60	208::904	131::829	0.0016562	0.0200921	IR	0.932292	0.966405	-0.0341137	protein n-acetyltransferase nat2
FGRRES_01655	1:5513376-5513462	1	10173::681	10946::330	967::13254	846::13539	0.00105502	0.0146024	IR	0.937258	0.970734	-0.0334761	elongator complex protein 1
FGRRES_06384_M	3:5222743-5222807	2	998::59	778::18	89::185	56::259	9.80978e-05	0.00216455	IR	0.944182	0.977387	-0.0332053	copii coated vesicle component sec24
FGRRES_01021_M	1:3361438-3361531	3	3956::183	6465::73	212::2772	229::4496	3.59293e-05	0.000889469	IR	0.955786	0.988835	-0.0330481	60s ribosomal protein l35
FGRRES_08510	2:1669443-1669540	1	1259::154	1527::126	160::514	163::821	0.000574381	0.00935289	IR	0.891012	0.923775	-0.0327629	isovaleryl- dehydrogenase
FGRRES_15873_M	1:5622954-5623149	1	3683::954	1422::299	720::2404	232::1287	0.000677553	0.0103744	IR	0.794264	0.826264	-0.0320003	uncharacterized protein lw94_4517
FGRRES_08768	2:2573005-2573234	1	385::19890	1123::23222	8904::6989	10187::10472	2.84312e-37	1.73146e-34	IR	0.0189889	0.0461286	-0.0271397	polyubiquitin
FGRRES_08739_M	2:2490755-2490817	1	11877::397	8063::45	1706::3386	1033::2736	6.95936e-10	5.04554e-08	IR	0.967655	0.99445	-0.0267947	annexin xiv
FGRRES_05264	3:1687974-1688024	1	0::231	11::410	118::351	215::320	0.00147642	0.0185772	IR	0	0.0261283	-0.0261283	uncharacterized protein ffuj_04880
FGRRES_09039_M	4:7739019-7739070	4	20008::1715	12876::739	2910::6547	1686::5324	3.28568e-20	7.14636e-18	IR	0.921051	0.945722	-0.0246702	n amino acid transport system protein
FGRRES_06407_M	3:5282736-5282975	1	4014::132	7906::66	217::2261	282::4326	3.80759e-05	0.000920169	IR	0.968162	0.991721	-0.0235589	40s ribosomal protein s27
FGRRES_06062	3:4181509-4181558	1	10704::807	7567::372	2001::5650	1316::5737	2.30584e-12	2.34043e-10	IR	0.929893	0.953143	-0.0232496	protein vts1
FGRRES_01358	1:4500938-4500993	1	3542::94	3960::15	473::1500	480::2157	1.75613e-06	5.87628e-05	IR	0.974147	0.996226	-0.022079	synaptosomal-associated 23kda
FGRRES_04315	2:7610661-7610716	2	3588::141	2101::36	347::2243	181::1688	0.000113357	0.00241379	IR	0.962188	0.983154	-0.0209657	cytochrome c oxidase polypeptide mitochondrial
FGRRES_08122	2:445442-445500	1	39511::1016	30518::189	2595::35966	1669::27444	1.03476e-07	5.08203e-06	IR	0.97493	0.993845	-0.0189148	cell wall protein
FGRRES_08833	2:2832260-2832319	3	12::816	39::1301	426::122	665::325	0.00436887	0.0422324	IR	0.0144928	0.0291045	-0.0146117	f-box domain containing partial
FGRRES_06268	3:4838392-4838446	4	0::1421	10::681	786::5822	380::4066	4.56757e-06	0.000140487	IR	0	0.0144718	-0.0144718	cytochrome c oxidase subunit 6b
FGRRES_06021	3:4064270-4064548	1	4312::101	9404::82	177::16225	276::17992	0.000378274	0.00677555	IR	0.977113	0.991356	-0.0142426	carrier protein
FGRRES_17143	4:7880524-7880576	2	0::1032	4::349	605::127	201::129	0.000624982	0.00981989	IR	0	0.0113314	-0.0113314	d-mandelate dehydrogenase
FGRRES_00300	1:949671-949731	1	4213::84	2377::24	619::1774	328::1559	0.000354773	0.00650726	IR	0.980451	0.990004	-0.00955269	atp synthase delta subunit
FGRRES_09456_M	4:6458084-6458139	4	128::7874	73::3099	4187::2125	1640::1021	0.0021529	0.024645	IR	0.015996	0.0230139	-0.00701787	6-phosphofructokinase
FGRRES_08321	2:1032697-1032761	4	1::1165	17::2218	603::701	1153::966	0.00155298	0.019145	IR	0.000857633	0.00760626	-0.00674863	acriflavine sensitivity control protein acr-2
FGRRES_07131	4:2466714-2466770	3	0::5150	11::4222	2660::918	2136::955	2.53839e-05	0.000660633	IR	0	0.00259863	-0.00259863	mitochondrial carrier protein aralar1
FGRRES_02720	1:8727308-8727378	3	1::10138	13::5699	5329::1369	3001::983	2.72862e-06	8.74593e-05	IR	9.86291e-05	0.00227591	-0.00217728	murein transglycosylase
FGRRES_06297	3:4931918-4931981	2	2::6185	9::4842	3389::1372	2562::1670	0.00210265	0.0243444	IR	0.000323258	0.00185529	-0.00153203	protein-tyrosine phosphatase 2
FGRRES_01555	1:5131541-5131610	2	0::4921	10::8007	2582::4843	4206::5294	0.00254542	0.0279906	IR	0	0.00124735	-0.00124735	bzip transcription factor
FGRRES_00663	1:2144836-2144969	1	0::20591	16::22883	10560::6808	11710::6230	6.17572e-06	0.000186189	IR	0	0.00069872	-0.00069872	mitochondrial hypoxia responsive domain containing protein
FGRRES_10212	1:10213340-10213387	2	0::90183	13::55596	48414::33652	29875::24461	6.58641e-07	2.476e-05	IR	0	0.000233775	-0.000233775	rot1 precursor
FGRRES_11757	1:1183493-1183550	2	0::56775	21::90049	30081::20364	48127::37228	1.18172e-05	0.000336294	IR	0	0.000233152	-0.000233152	uncharacterized protein ffuj_00876
FGRRES_00838	1:2729877-2729908	2	24::129656	65::179000	67101::14674	92711::27627	0.00054916	0.00913766	IR	0.000185071	0.000362997	-0.000177926	hsp70-like protein
FGRRES_01425	1:4720949-4720981	3	0::79003	12::70701	41080::18644	37166::21449	1.84778e-05	0.000493551	IR	0	0.0001697	-0.0001697	plasma membrane atpase
FGRRES_16498	3:2657818-2657905	3	0::68127	14::86657	37618::13946	48165::19010	0.000108584	0.00232843	IR	0	0.00016153	-0.00016153	unnamed protein product [Fusarium graminearum]
FGRRES_10855	3:5896527-5896584	2	48::214997	7::118006	112742::60680	62419::39094	3.05854e-05	0.000769691	IR	0.000223209	5.93155e-05	0.000163894	alcohol dehydrogenase 1
FGRRES_00492	1:1555309-1555430	2	19::77685	0::75486	42190::25783	40528::22500	5.92158e-07	2.28243e-05	IR	0.000244518	0	0.000244518	uncharacterized protein lw94_666
FGRRES_10735	3:5476764-5476857	1	15::20832	0::10132	12496::6453	6097::3822	0.000625635	0.00981989	IR	0.000719528	0	0.000719528	serine proteinase inhibitor ia-2
FGRRES_03565	2:5471664-5471696	2	49::50539	1::50704	27418::25030	27624::24162	0.000487896	0.00839346	IR	0.000968609	1.97219e-05	0.000948887	nitrogen starvation-induced glutamine rich protein
FGRRES_15846	1:4630449-4630683	1	9903::38	11114::85	295::11012	356::10248	0.00111453	0.0150833	IR	0.996177	0.99241	0.00376741	minor allergen alt a 7
FGRRES_03735_2_M	2:5924285-5924353	22	16::4204	0::2426	1989::1377	1136::1086	0.000210606	0.00411087	IR	0.00379147	0	0.00379147	p-loop containing nucleoside triphosphate hydrolase
FGRRES_05843	3:3537394-3537446	1	3608::2	1042::5	478::1586	140::690	0.00133111	0.0171746	IR	0.999446	0.995224	0.00422153	glucose-6-phosphate isomerase
FGRRES_09380	4:6747081-6747142	3	12::2400	1::1587	1460::1288	980::1067	0.00529506	0.0491569	IR	0.00497512	0.000629723	0.0043454	related to -like protein
FGRRES_08656	2:2170590-2170742	3	10::2039	1::1917	1225::1119	1048::1257	0.00341916	0.0350551	IR	0.00488043	0.000521376	0.00435905	wiskott-aldrich syndrome protein
FGRRES_17186	4:7089776-7089852	4	10::2166	0::1254	1185::220	679::249	0.00254627	0.0279906	IR	0.00459559	0	0.00459559	camk camkl kin1 protein kinase
FGRRES_11878_M	1:3293903-3293943	3	14::3010	0::3998	1566::3453	2106::3389	1.11257e-06	3.894e-05	IR	0.00462963	0	0.00462963	nucleolin
FGRRES_01217	1:4010372-4010428	2	33::5019	7::5165	2616::589	2720::1091	3.0828e-06	9.77826e-05	IR	0.00653207	0.00135344	0.00517862	carbamoyl-phosphate synthase arginine-specific large chain
FGRRES_08774_M	2:2608525-2608598	5	13995::88	2390::28	1645::5024	294::1122	0.00269554	0.0292137	IR	0.993751	0.98842	0.00533115	hexokinase
FGRRES_08336	2:1076889-1076969	2	12::1700	0::1172	923::1329	624::1150	0.000486092	0.00839346	IR	0.00700935	0	0.00700935	uncharacterized protein ffuj_05821
FGRRES_10125	1:9935996-9936055	2	64::5800	17::4931	3222::3048	2821::1672	7.34001e-07	2.69281e-05	IR	0.0109141	0.00343573	0.00747832	clock-controlled protein 6 (ccg-6)
FGRRES_02077	1:6830841-6830974	2	236::12567	183::18006	6934::6798	9785::8752	3.78458e-05	0.000920169	IR	0.0184332	0.010061	0.00837215	extracellular membrane cfem domain partial
FGRRES_06692	4:876964-876989	5	5031::563076	15::342587	300655::171927	179705::112757	2.95517e-76	2.9995e-73	IR	0.00885573	4.37826e-05	0.00881194	stress protein ddr48
FGRRES_07257	4:2917946-2918012	2	10::739	0::424	278::823	137::1091	0.00370473	0.0372307	IR	0.0133511	0	0.0133511	54s ribosomal protein l12
FGRRES_08537	2:1759139-1759204	3	103::6162	15::5834	3330::2913	3099::3259	2.05776e-07	9.35206e-06	IR	0.0164405	0.00256454	0.013876	vesicle-associated membrane protein 4
FGRRES_05916	3:3759816-3759899	2	10::548	0::435	469::3746	576::6597	0.00141087	0.018127	IR	0.0179211	0	0.0179211	60s ribosomal protein l38
FGRRES_01293	1:4271885-4271934	6	11::554	0::496	306::185	266::240	0.00195785	0.0230179	IR	0.019469	0	0.019469	zn 2cys6 transcriptional activator
FGRRES_10443	1:10895702-10895776	1	19303::463	9359::420	736::8581	459::3889	3.83875e-07	1.55853e-05	IR	0.976576	0.957051	0.0195251	hypothetical protein FG05_10443 [Fusarium graminearum]
FGRRES_07087_M	4:2303686-2303752	7	42::1073	12::769	555::463	340::446	0.000690417	0.0104081	IR	0.0376682	0.0153649	0.0223032	nuclear transcription y subunit beta
FGRRES_16281	2:4979321-4979424	1	51::717	50::1100	420::2859	637::1210	0.00432534	0.0422324	IR	0.0664062	0.0434783	0.022928	uncharacterized protein lw93_2985
FGRRES_08888_M	2:3005037-3005160	1	9725::637	5980::567	693::6588	523::4130	0.00210041	0.0243444	IR	0.938525	0.913395	0.0251299	cytochrome c oxidase subunit 6a
FGRRES_08489	2:1589182-1589239	4	1817::33	1171::54	237::2803	171::1324	7.651e-05	0.00172572	IR	0.982162	0.955918	0.0262438	mitochondrial 2-oxodicarboxylate carrier 2
FGRRES_07364	4:3305768-3305828	1	35::874	5::630	450::228	308::265	2.267e-05	0.000595088	IR	0.0385039	0.00787402	0.0306298	uncharacterized protein ffuj_02586
FGRRES_07058	4:2190159-2190225	2	1119::8	1265::50	97::1753	128::1464	0.000894473	0.0127274	IR	0.992902	0.961977	0.0309243	3-hydroxyanthranilate -dioxygenase
FGRRES_04416	2:7937465-7937559	5	12::225	10::542	124::164	273::164	0.00250646	0.0278415	IR	0.0506329	0.0181159	0.032517	pyruvate dehydrogenase kinase
FGRRES_07439	4:3529045-3529167	3	429::3234	341::3780	1676::1969	2049::1934	1.70565e-06	5.77077e-05	IR	0.117117	0.0827469	0.0343702	peptidyl-prolyl cis-trans isomerase b
FGRRES_12250	2:8137334-8137499	2	1319::310	2146::626	178::1018	387::1106	0.000804361	0.0116632	IR	0.809699	0.77417	0.0355289	nadh dehydrogenase 1 beta subcomplex 7
FGRRES_06526	4:332666-332830	1	2150::81	1990::161	140::3858	161::2531	2.04686e-06	6.7018e-05	IR	0.963693	0.925151	0.0385423	uncharacterized protein ffuj_03484
FGRRES_09919	1:9213270-9213337	4	65::1466	2::974	855::340	555::294	0.00262315	0.028732	IR	0.0424559	0.00204918	0.0404067	pol ii transcription elongation factor
FGRRES_09552	4:6146921-6147080	1	4849::93	2079::140	275::5303	171::1992	9.94718e-07	3.56343e-05	IR	0.981182	0.936909	0.0442732	family protein
FGRRES_02572	1:8266825-8267710	1	10::128	7::307	26::140	54::118	0.00289998	0.030984	IR	0.0724638	0.022293	0.0501708	universal stress protein a family protein
FGRRES_07924	4:4877988-4878042	2	59::1109	0::635	580::231	331::206	0.000151408	0.00315778	IR	0.0505137	0	0.0505137	xylanolytic transcriptional activator xlnr
FGRRES_04179	2:7199064-7199117	3	21::304	2::201	155::101	99::115	0.00212246	0.0244807	IR	0.0646154	0.00985222	0.0547632	rna-directed rna polymerase
FGRRES_15721	1:870809-870859	3	1818::4086	919::2717	2290::1077	1502::930	7.21308e-07	2.67852e-05	IR	0.307927	0.25275	0.0551766	uncharacterized protein ffuj_00379
FGRRES_07116	4:2403901-2404402	1	89::413	112::813	195::288	429::319	0.000615262	0.00980468	IR	0.177291	0.121081	0.0562098	nonhistone chromosomal protein
FGRRES_06493	4:243232-243394	1	360::44	703::141	41::1096	99::1027	0.000966942	0.0135684	IR	0.891089	0.832938	0.0581507	gip2 glc7p-interacting protein
FGRRES_04998	3:856387-856538	1	246::34	606::133	35::654	99::684	0.004336	0.0422324	IR	0.878571	0.820027	0.0585444	transcriptional regulator arg82
FGRRES_05457	3:2340964-2341023	2	24::382	0::229	212::152	128::156	0.000759621	0.0112284	IR	0.0591133	0	0.0591133	uncharacterized protein ffuj_08587
FGRRES_09639	4:5826963-5827049	1	3863::436	3256::629	437::11692	503::5866	6.95761e-17	1.11505e-14	IR	0.898581	0.838095	0.0604858	pyridoxamine 5 -phosphate oxidase
FGRRES_04125	2:7039001-7039058	2	61::931	0::138	550::1131	84::1135	6.58871e-05	0.00149721	IR	0.0614919	0	0.0614919	50s ribosomal protein l13
FGRRES_17510_M	3:5801442-5802210	2	330::544	616::1334	291::950	740::1714	0.000226492	0.00439279	IR	0.377574	0.315897	0.0616769	mrna export protein mlo3
FGRRES_11054	3:6508652-6508702	1	29::214	64::1057	114::384	586::532	0.000162661	0.00332419	IR	0.119342	0.0570919	0.0622497	homocitrate synthase
FGRRES_06897	4:1617877-1618053	2	507::22	212::25	29::1699	24::374	0.000162315	0.00332419	IR	0.958412	0.894515	0.0638973	vps27-vacuolar protein sorting-associated protein
FGRRES_11938	1:4517574-4517643	4	72::983	5::1186	563::497	660::443	0.00147552	0.0185772	IR	0.0682464	0.00419815	0.0640483	atp phosphoribosyltransferase
FGRRES_01068	1:3528751-3528962	1	472::105	505::165	58::1414	90::695	0.00106474	0.0146253	IR	0.818024	0.753731	0.0642929	hypothetical protein FGSG_01068 [Fusarium graminearum PH-1]
FGRRES_03525	2:5375607-5375665	1	239::3	378::34	31::584	65::388	1.086e-05	0.000311969	IR	0.987603	0.917476	0.0701276	methyltransferase
FGRRES_02810_M	2:3460666-3460719	3	17::155	7::264	45::547	71::458	0.00164873	0.0200815	IR	0.0988372	0.0258303	0.073007	uncharacterized protein ffuj_05566
FGRRES_02542_M	1:8182057-8182572	1	956::450	1472::955	262::1204	623::1891	1.19471e-06	4.13398e-05	IR	0.679943	0.60651	0.073433	60s ribosomal protein l7
FGRRES_06260	3:4819612-4819666	3	92::1028	6::691	521::458	351::419	0.00147489	0.0185772	IR	0.0821429	0.00860832	0.0735345	-like helicase 2
FGRRES_07201	4:2735423-2735480	1	13::96	17::358	42::690	166::1418	0.00367172	0.0370212	IR	0.119266	0.0453333	0.0739327	imidazoleglycerol-phosphate dehydratase
FGRRES_10260	1:10348026-10348075	4	15::87	23::302	49::203	170::311	0.0040365	0.0400363	IR	0.147059	0.0707692	0.0762896	sarcolemmal membrane-associated protein
FGRRES_08667	2:2202942-2203008	7	410::1171	300::1339	641::1410	720::1257	0.000507675	0.00858816	IR	0.25933	0.183038	0.0762911	alcohol dehydrogenase
FGRRES_03126	2:4296317-4296378	1	12290::1831	11869::3080	1783::5104	2453::5270	4.46346e-15	6.47201e-13	IR	0.870335	0.793966	0.0763688	uncharacterized protein ffuj_11655
FGRRES_20231	3:287698-287757	1	7396::1951	5824::2324	1778::9142	1792::5255	1.37063e-32	5.21696e-30	IR	0.79127	0.714777	0.0764933	uncharacterized protein ffuj_02209
FGRRES_02000	1:6604013-6604074	3	12::137	2::600	111::260	465::661	8.74274e-05	0.00194319	IR	0.0805369	0.00332226	0.0772147	glutathione s-transferase
FGRRES_02588	1:8333938-8334232	1	6452::257	4668::638	245::4224	460::3205	1.42617e-29	4.82522e-27	IR	0.961693	0.879759	0.0819345	40s ribosomal protein s19
FGRRES_10092	1:9818542-9818597	4	27::253	1::68	145::365	37::394	0.00363124	0.0368571	IR	0.0964286	0.0144928	0.0819358	vacuolar-sorting protein snf7
FGRRES_13869	3:6412640-6412707	1	117::11	466::97	19::356	102::801	0.00251442	0.0278415	IR	0.914062	0.827709	0.0863538	hypothetical protein FGSG_13869 [Fusarium graminearum PH-1]
FGRRES_02097	1:6894886-6894953	3	668::4988	237::7230	2938::2188	4272::2803	0.00049494	0.00846681	IR	0.118105	0.0317397	0.086365	glutaredoxin 3
FGRRES_07275	4:2993291-2993371	1	1469::49	4558::636	100::2989	549::6237	1.34462e-21	3.1495e-19	IR	0.967721	0.877551	0.0901697	uncharacterized protein ffuj_03186
FGRRES_17685_M	4:917294-917532	3	163::246	144::335	119::592	173::502	0.000400924	0.00713926	IR	0.398533	0.300626	0.0979067	u1 small nuclear ribonucleoprotein 70kda
FGRRES_02600	1:8374574-8374633	5	1036::5916	312::6065	3208::4541	3174::3241	5.88089e-22	1.62794e-19	IR	0.149022	0.0489258	0.100096	#NAME?
FGRRES_00321	1:1012389-1012439	1	1689::34	431::64	240::2334	97::507	3.84108e-06	0.000119348	IR	0.980267	0.870707	0.10956	d-xylose reductase protein
FGRRES_09896	1:9140098-9140154	7	65::165	35::185	83::278	66::1050	0.000356884	0.00650726	IR	0.282609	0.159091	0.123518	isocitrate lyase
FGRRES_05625	3:2892120-2892181	2	67::276	53::702	146::212	357::298	2.86852e-05	0.000735735	IR	0.195335	0.0701987	0.125137	arf sar other
FGRRES_07073	4:2244573-2244645	2	259::54	219::97	41::378	76::351	0.000822302	0.0118669	IR	0.827476	0.693038	0.134438	uncharacterized protein ffuj_02779
FGRRES_05982	3:3920012-3920066	1	116::20	219::88	24::230	72::246	0.00027922	0.0052483	IR	0.852941	0.713355	0.139586	uncharacterized protein ffuj_13175
FGRRES_05987	3:3932039-3932160	4	27::73	50::356	35::156	187::298	8.20997e-05	0.00183819	IR	0.27	0.123153	0.146847	phosphoglycerate mutase det1
FGRRES_10239	1:10283663-10283724	7	308::371	455::1046	220::1024	586::1308	2.11813e-12	2.30346e-10	IR	0.453608	0.303131	0.150477	protein phosphatase
FGRRES_13083	4:2632880-2633062	1	198::31	339::148	28::81	109::150	0.00248932	0.0277655	IR	0.864629	0.696099	0.16853	hypothetical protein FGSG_13083 [Fusarium graminearum PH-1]
FGRRES_01353	1:4492977-4493027	1	5::21	2::87	11::57	44::83	0.00148429	0.0185994	IR	0.192308	0.0224719	0.169836	histone deacetylase phd1
FGRRES_09330	4:6900523-6900617	1	118::205	65::268	111::254	140::184	0.000540533	0.00904353	IR	0.365325	0.195195	0.17013	uncharacterized protein lw94_8915
FGRRES_03180_M	2:4442052-4442144	2	656::579	729::1503	326::1047	789::1998	0.00150042	0.01866	IR	0.531174	0.326613	0.204561	peroxiredoxin (alkyl hydroperoxide reductase subunit c)
FGRRES_06524	4:324612-324680	3	43::144	4::248	79::199	146::223	0.0029832	0.0317617	IR	0.229947	0.015873	0.214074	uncharacterized protein ffuj_03487
FGRRES_16482	3:2250570-2250661	3	1669::842	1420::1872	486::1188	1023::1521	9.14245e-14	1.15995e-11	IR	0.664675	0.431349	0.233327	uncharacterized protein ffuj_08557
FGRRES_10892	3:6021856-6021915	1	7::23	0::141	12::34	72::86	0.00247511	0.0277085	IR	0.233333	0	0.233333	uncharacterized protein lw93_6248
FGRRES_09305_M	4:6983595-6983651	2	222::55	217::166	50::430	109::316	1.5533e-09	1.07495e-07	IR	0.801444	0.56658	0.234864	frg1-like family protein
FGRRES_00925	1:3055330-3055418	5	459::371	274::647	256::531	389::453	1.36776e-08	8.12531e-07	IR	0.553012	0.297503	0.255509	glutamate carboxypeptidase ii
FGRRES_05342	3:1955646-1955703	1	106::1	201::79	13::104	63::137	2.95301e-05	0.000749326	IR	0.990654	0.717857	0.272797	uncharacterized protein ffuj_04584
FGRRES_10271	1:10385960-10386018	2	273::9	294::148	34::295	108::343	6.20996e-07	2.36366e-05	IR	0.968085	0.665158	0.302927	rrm-type rna binding protein
FGRRES_11308	3:7230274-7230328	4	33::16	43::87	14::31	46::29	1.43604e-05	0.000393939	IR	0.673469	0.330769	0.3427	hypothetical protein FGSG_11308 [Fusarium graminearum PH-1]
FGRRES_05562	3:2698357-2698418	1	20::4	36::39	6::51	24::67	0.00465036	0.0445294	IR	0.833333	0.48	0.353333	uncharacterized protein ffuj_08694
FGRRES_10158_M	1:10033436-10033487	2	25::19	15::58	13::105	31::73	0.000557777	0.0091807	IR	0.568182	0.205479	0.362702	dna repair and recombination protein rad52
FGRRES_16149_M	2:6928917-6929036	1	110::5	54::42	10::85	25::58	0.00104944	0.0145915	IR	0.956522	0.5625	0.394022	n-acetylglucosaminylphosphatidylinositol deacetylase
FGRRES_07890	4:4789700-4789781	1	125::22	161::207	25::144	123::241	3.36748e-06	0.000105711	IR	0.85034	0.4375	0.41284	omega-6 fatty acid desaturase (delta-12 desaturase)
FGRRES_16474	3:2022229-2022286	4	126::57	34::113	38::295	56::202	0.000798605	0.0116352	IR	0.688525	0.231293	0.457232	dpp1-diacylglycerol pyrophosphate phosphatase
FGRRES_04034	2:6718802-6719142	1	107::15	28::40	8::49	28::33	8.78506e-08	4.41978e-06	IR	0.877049	0.411765	0.465284	uncharacterized protein ffuj_09459
FGRRES_16377	2:3593843-3593893	2	235::125	64::483	102::283	258::284	5.75568e-11	4.86834e-09	IR	0.652778	0.117002	0.535776	fasciclin domain-containing protein
FGRRES_01872	1:6176504-6176561	2	56::7	24::47	10::44	28::44	0.000433402	0.00762837	IR	0.888889	0.338028	0.550861	malate dehydrogenase
FGRRES_06612	4:590319-590371	1	70::11	13::30	14::79	17::31	0.00124849	0.0165289	IR	0.864198	0.302326	0.561872	oxalate decarboxylase
FGRRES_05061	3:1029885-1029937	1	6::4	0::16	3::46	9::34	0.00340265	0.0350299	IR	0.6	0	0.6	pheromone precursor protein 1
FGRRES_12606_M	3:226633-226683	2	1410::459	21::200	351::2664	110::138	2.1942e-34	9.54478e-32	IR	0.754414	0.0950226	0.659392	thymocyte nuclear protein 1
FGRRES_00950_M	1:3139053-3139057	2	0::55	42::23	30::147	21::275	0.000176428	0.00353437	Cassette	0	0.646154	-0.646154	syntaxin 1b 2 3
FGRRES_07075_M	4:2257613-2257617	13	222::505	396::132	284::883	66::840	2.05079e-17	3.67333e-15	Cassette	0.305365	0.75	-0.444635	pyruvate carboxylase
FGRRES_15825	1:3570291-3570299	2	0::812	23::472	272::407	157::310	0.00527641	0.0491335	Cassette	0	0.0464646	-0.0464646	small nuclear ribonucleoprotein b and b
FGRRES_12147	1:8015669-8015697	3	8::68	0::129	61::121	80::72	0.000320154	0.0059083	Cassette	0.105263	0	0.105263	hypothetical protein FGSG_12147 [Fusarium graminearum PH-1]
FGRRES_09313	4:6955776-6955784	2	186::41	204::192	29::288	71::410	0.00322825	0.0337682	Cassette	0.819383	0.515152	0.304232	ubiquitin-conjugating enzyme e2 h
FGRRES_01743	1:5767112-5767140	4	1267::0	2133::33	1201::457	2073::1283	0.000370844	0.00668177	A5SS	1	0.984765	0.0152355	acetyl-coenzyme a synthetase
FGRRES_03134	2:4315413-4315452	2	4368::892	1867::805	3988::3478	1828::2356	0.000745597	0.0111291	A5SS	0.830418	0.698728	0.131691	hypothetical protein FG05_03134 [Fusarium graminearum]
FGRRES_09906	1:9167282-9167620	3	9::192	16::1	36480::5433	23306::641	1.33294e-11	1.19377e-09	A3SS	0.0447761	0.941176	-0.8964	stf2-like protein
FGRRES_06855	4:1455525-1455673	3	114::87	208::73	93::202	80::282	0.00350967	0.0357423	A3SS	0.567164	0.740214	-0.173049	rna and export factor binding protein
FGRRES_01955	1:6451713-6451895	2	35::1250	23::4253	409::1919	237::6198	0.00109626	0.0149023	A3SS	0.0272374	0.00537886	0.0218585	eukaryotic translation initiation factor 5a
FGRRES_09975	1:9387432-9387450	2	67::5	69::17	22::180	34::109	0.0048405	0.0459169	A3SS	0.930556	0.802326	0.12823	carrier protein mitochondrial
FGRRES_01620	1:5393036-5393048	2	160::150	158::284	168::674	268::647	0.000184954	0.00367025	A3SS	0.516129	0.357466	0.158663	like subfamily b member 12
FGRRES_17600	1:1370429-1370675	4	365::223	282::452	293::402	478::279	2.84281e-13	3.32936e-11	A3SS	0.620748	0.384196	0.236552	unnamed protein product [Fusarium graminearum]
