# Supplementary material for: Sgh1, an SR-like Protein, Is Involved in Fungal Development, Plant Infection, and Pre-mRNA Processing in Fusarium graminearum
Source: J Fungi (Basel). 2022 Oct 8;8(10):1056. doi: 10.3390/jof8101056 (PMC9605648; doi:10.3390/jof8101056)
Supplement: Supplementary file 1 [file jof-08-01056-s001.zip › Dataset S2.xlsx]

## Sheet: sheet1
Dataset S2. Genes differently expressed in Δsgh1 mutant.
Gene ID	logFC	logCPM	PValue	FDR	PH-1_1	PH-1_2	sgh_1	sgh1_2
FGRRES_17280	-13.8749	6.6413	0	0	183.123	214.729	0	0
FGRRES_05828	-6.96856	5.08189	1.96807e-64	3.82907e-61	100.445	32.746	0.702995	0.286037
FGRRES_16340_M	-6.61738	2.77546	1.50972e-21	1.46866e-18	9.2874	16.5106	0.100428	0.143019
FGRRES_03802	-5.57925	1.01453	3.07301e-08	3.67649e-06	2.11995	4.678	0.100428	0
FGRRES_16048	-5.17172	1.4438	2.51476e-10	6.27271e-08	4.038	5.4118	0.100428	0.143019
FGRRES_11141	-4.83131	0.411288	3.91105e-06	0.000199197	2.019	2.10969	0	0.143019
FGRRES_06468	-4.81552	0.397564	1.55228e-05	0.000599228	2.92755	1.19243	0	0.143019
FGRRES_13787	-4.64485	0.952887	2.20786e-07	1.93496e-05	4.34085	2.10969	0.200856	0
FGRRES_08201	-4.61891	4.7061	0.000115116	0.00294697	2.2209	96.6786	3.51497	0.429056
FGRRES_13848_M	-4.49251	0.143756	3.47514e-05	0.00116172	1.51425	1.74278	0	0.143019
FGRRES_11753	-4.4691	0.799892	2.11759e-06	0.000124848	4.13895	1.55933	0.200856	0
FGRRES_10573	-4.39991	0.0436138	3.80273e-05	0.00125	1.8171	1.19243	0.100428	0
FGRRES_16294	-4.32888	-0.00585518	8.24265e-05	0.00225872	0.90855	1.92623	0.100428	0
FGRRES_13422	-4.27123	3.34093	4.83011e-05	0.00154563	1.2114	35.9564	0.903851	1.00113
FGRRES_16896	-4.25425	3.38378	6.05628e-07	4.36411e-05	4.6437	33.6632	0.602567	1.43019
FGRRES_09345	-4.23594	3.51452	1.37318e-05	0.000547472	2.2209	39.8088	0.803423	1.43019
FGRRES_07631	-4.23448	2.26766	8.92731e-06	0.000400207	15.5463	1.74278	0.702995	0.143019
FGRRES_07695	-4.14393	-0.14646	0.000130935	0.00326457	1.4133	1.10071	0.100428	0
FGRRES_10420	-4.12446	1.3482	2.35233e-06	0.00013518	1.8171	6.69596	0.301284	0.143019
FGRRES_02228	-4.04494	-0.188882	0.000440756	0.0082297	0.90855	1.46761	0	0.143019
FGRRES_15527	-4.02246	0.899592	4.23833e-07	3.32503e-05	2.72565	3.30212	0.301284	0
FGRRES_04703	-3.93108	0.847595	8.88587e-07	6.17441e-05	2.72565	3.02694	0.200856	0.143019
FGRRES_02899	-3.89389	0.818809	3.52084e-06	0.000185139	1.91805	3.66902	0.200856	0.143019
FGRRES_11044	-3.86128	4.21511	3.1746e-08	3.67649e-06	53.7054	14.7678	3.71583	0.858112
FGRRES_10173	-3.82963	3.99111	3.085e-05	0.00104933	4.94655	53.109	0.702995	3.43245
FGRRES_02251	-3.77677	0.3208	0.000276651	0.00567777	0.90855	2.75176	0	0.286037
FGRRES_11870	-3.67556	0.175738	5.84484e-05	0.0017713	1.8171	1.46761	0.200856	0
FGRRES_03589	-3.65547	0.621026	1.29064e-05	0.000516679	2.92755	1.83451	0.200856	0.143019
FGRRES_06480	-3.62244	4.66356	2.62959e-11	8.25183e-09	67.7375	24.8576	2.71155	4.86263
FGRRES_09257	-3.61172	4.62198	4.31292e-18	3.4089e-15	45.9323	43.8448	2.71155	4.71961
FGRRES_03108	-3.55446	0.516836	1.80201e-05	0.000682099	2.52375	1.83451	0.301284	0
FGRRES_08014	-3.53954	2.39254	4.35285e-10	9.46492e-08	8.78265	9.44772	0.702995	0.858112
FGRRES_00572	-3.49694	3.49916	6.74995e-14	3.28317e-11	20.4929	19.9044	1.70727	1.85924
FGRRES_07510	-3.48117	2.06367	1.74645e-08	2.35964e-06	8.37885	5.96215	0.903851	0.286037
FGRRES_08103	-3.45514	1.37096	1.57523e-05	0.0006033	2.52375	5.87043	0.100428	0.715093
FGRRES_01579	-3.44424	0.0535959	0.000496566	0.00892901	1.6152	1.28416	0	0.286037
FGRRES_15267	-3.44226	0.431989	3.20252e-05	0.00108174	1.8171	2.20141	0.301284	0
FGRRES_11029	-3.39166	1.26022	1.10073e-06	7.3342e-05	3.2304	4.49455	0.301284	0.429056
FGRRES_11480	-3.36158	4.23268	1.126e-12	4.21298e-10	39.1686	28.1597	2.20941	4.43358
FGRRES_07039	-3.35273	6.13653	3.60081e-19	3.18443e-16	118.112	137.038	13.0556	11.8705
FGRRES_02220	-3.33901	1.42073	5.46804e-07	3.99948e-05	4.038	4.678	0.301284	0.572075
FGRRES_16237	-3.33043	0.971234	4.152e-06	0.000207132	3.33135	2.84349	0.301284	0.286037
FGRRES_07802	-3.32891	1.88731	2.163e-06	0.000125998	8.78265	3.66902	0.401711	0.858112
FGRRES_13909	-3.32231	-0.0607416	0.000586621	0.0100646	1.51425	1.10071	0.100428	0.143019
FGRRES_05829	-3.31032	2.37008	4.67633e-07	3.55401e-05	12.9216	4.86145	0.903851	0.858112
FGRRES_04898	-3.29689	2.06692	1.96147e-08	2.61386e-06	6.2589	7.88839	0.702995	0.715093
FGRRES_01675	-3.25235	2.89106	3.69702e-10	8.36387e-08	14.3349	11.4657	1.50642	1.14415
FGRRES_09170	-3.21686	2.12319	1.41572e-05	0.000559844	11.3064	3.48557	1.20513	0.286037
FGRRES_05826	-3.17283	7.07284	1.86459e-10	4.77335e-08	302.951	180.791	36.4553	17.0192
FGRRES_10570	-3.1394	-0.187225	0.0014311	0.0188897	0.90855	1.37588	0.100428	0.143019
FGRRES_07152	-3.13003	4.59567	3.49513e-14	1.88892e-11	36.2411	49.44	5.4231	4.29056
FGRRES_10986	-3.11654	0.20896	0.000254222	0.00534142	1.51425	1.74278	0.200856	0.143019
FGRRES_09595	-3.09307	1.9736	0.000440504	0.0082297	1.11045	11.8326	0.903851	0.572075
FGRRES_12982	-3.08943	0.163318	0.000578603	0.0099976	0.90855	2.20141	0.301284	0
FGRRES_12136	-3.08063	0.986464	9.47344e-06	0.000416472	3.0285	3.11866	0.401711	0.286037
FGRRES_12764	-3.06634	4.58638	1.06058e-14	6.44831e-12	42.7019	42.0102	4.82054	5.29169
FGRRES_09523	-3.06089	1.01114	2.05987e-05	0.000744923	2.92755	3.30212	0.200856	0.572075
FGRRES_15798	-3.05156	0.183812	0.000488305	0.00881304	1.51425	1.65106	0.100428	0.286037
FGRRES_09424	-3.02152	5.58925	5.14789e-11	1.4729e-08	107.916	62.5567	13.9595	6.86489
FGRRES_07754	-2.9986	1.9283	9.81803e-07	6.71587e-05	7.8741	4.678	0.702995	0.858112
FGRRES_08795	-2.99653	3.36765	3.13987e-09	5.17705e-07	13.0226	22.5645	2.41027	2.00226
FGRRES_03920	-2.99645	0.477059	0.000233348	0.0050557	2.019	2.01796	0.100428	0.429056
FGRRES_02323	-2.98089	7.12601	7.94756e-13	3.09256e-10	221.282	273.525	34.8485	27.7456
FGRRES_10516	-2.96593	3.15106	2.00832e-08	2.64013e-06	18.7767	11.7409	2.5107	1.28717
FGRRES_00038_M	-2.95566	1.1253	0.000561406	0.00978738	1.2114	5.50353	0.301284	0.572075
FGRRES_11484	-2.95403	1.13012	3.69816e-05	0.00122366	2.8266	3.94419	0.200856	0.715093
FGRRES_03363	-2.94096	3.02386	4.70823e-09	7.50847e-07	12.5178	15.2264	2.10898	1.43019
FGRRES_07785	-2.94074	2.79528	0.000239925	0.0051523	3.12945	20.2713	0.803423	2.2883
FGRRES_00578	-2.92628	0.424334	0.000356015	0.00697633	1.91805	1.92623	0.100428	0.429056
FGRRES_13421	-2.89081	0.354573	0.000296637	0.00603699	1.51425	2.10969	0.301284	0.143019
FGRRES_02834	-2.88706	0.0428037	0.000946564	0.0140798	1.2114	1.55933	0.200856	0.143019
FGRRES_08291	-2.87926	3.69586	2.0269e-09	3.65142e-07	16.7577	27.7928	3.41455	2.57434
FGRRES_17578	-2.87859	2.36797	2.7882e-07	2.35069e-05	8.78265	8.34701	0.803423	1.5732
FGRRES_03781	-2.86384	2.17765	4.81916e-07	3.61179e-05	8.6817	6.23733	0.903851	1.14415
FGRRES_05827	-2.8432	6.76005	3.42351e-07	2.79222e-05	279.026	100.531	35.451	17.3053
FGRRES_02316	-2.83932	4.92344	2.63672e-10	6.4125e-08	69.6555	35.7729	6.32695	8.4381
FGRRES_10537	-2.82661	2.0007	0.00100679	0.0147058	11.3064	1.83451	1.60685	0.143019
FGRRES_13976	-2.82257	1.42952	5.84547e-06	0.000276042	4.74465	3.76074	0.602567	0.572075
FGRRES_08682	-2.79866	6.513	1.22743e-09	2.25292e-07	107.613	210.693	26.9147	18.7354
FGRRES_11656	-2.77519	0.506749	0.000745969	0.0118964	3.0285	1.10071	0.401711	0.143019
FGRRES_09145	-2.76934	1.94616	9.61557e-06	0.000419463	8.17695	4.3111	0.702995	1.14415
FGRRES_15034	-2.7641	2.98957	6.45956e-08	6.98206e-06	16.0511	10.6402	1.90813	2.00226
FGRRES_10026	-2.75733	2.64464	7.81676e-08	8.08951e-06	10.7007	10.0898	1.60685	1.43019
FGRRES_02680	-2.75503	1.21764	0.000919388	0.0138018	6.057	1.19243	0.602567	0.429056
FGRRES_16271	-2.74819	1.3872	1.12727e-05	0.000470647	3.93705	4.21937	0.502139	0.715093
FGRRES_12174	-2.74367	3.5795	2.41487e-09	4.12138e-07	22.8147	17.7947	3.41455	2.57434
FGRRES_16921	-2.73811	0.67228	0.000293668	0.0059891	1.8171	2.84349	0.602567	0
FGRRES_03715	-2.73177	5.9932	5.76556e-08	6.37356e-06	95.4987	124.747	8.43594	24.8852
FGRRES_01159	-2.71692	7.70321	1.10523e-07	1.04775e-05	493.545	229.038	70.2995	39.4731
FGRRES_03066_M	-2.71501	3.00434	4.1923e-07	3.31567e-05	9.2874	17.5196	2.30984	1.71622
FGRRES_08965	-2.70663	3.31532	6.37243e-09	9.39257e-07	17.1615	16.3271	2.41027	2.71735
FGRRES_06553	-2.70216	5.67862	1.46366e-12	5.27353e-10	97.6187	78.8839	12.5535	14.5879
FGRRES_06467	-2.69946	3.223	1.22773e-05	0.000500168	10.8017	20.5465	3.81626	0.858112
FGRRES_05333	-2.69249	3.39416	1.48537e-06	9.50635e-05	10.5998	24.7659	3.51497	1.85924
FGRRES_16064	-2.69	1.71213	2.99916e-05	0.00102732	3.73515	6.60423	0.502139	1.14415
FGRRES_02322	-2.68782	9.49377	2.41424e-08	3.11365e-06	1101.06	1394.32	258.401	128.717
FGRRES_13442	-2.68118	1.96853	7.81415e-06	0.000353563	7.77315	4.86145	1.30556	0.572075
FGRRES_02615	-2.68028	5.26294	8.6077e-10	1.67471e-07	50.7779	80.9018	7.63252	13.0147
FGRRES_11572	-2.67237	3.46585	1.03223e-07	9.94207e-06	16.4549	20.6382	1.90813	4.00452
FGRRES_15961	-2.6718	5.11709	6.93642e-05	0.00202635	100.445	18.6203	12.8548	5.72075
FGRRES_08925	-2.66608	1.39719	9.45704e-05	0.00250676	5.75415	2.47659	0.803423	0.429056
FGRRES_12469	-2.65843	5.38095	4.51746e-10	9.46492e-08	91.4607	51.458	12.9552	9.58225
FGRRES_16663_M	-2.65498	1.05062	0.000418977	0.00794504	4.4418	1.83451	0.301284	0.715093
FGRRES_03780	-2.63989	2.15367	0.000319524	0.00640894	10.5998	3.85247	1.90813	0.286037
FGRRES_04645_M	-2.63371	0.640422	0.000264014	0.00547618	2.019	2.47659	0.401711	0.286037
FGRRES_15591	-2.62034	0.154428	0.00151131	0.0196551	1.91805	1.10071	0.301284	0.143019
FGRRES_15888	-2.61749	-0.143955	0.00329396	0.0343447	1.0095	1.28416	0.200856	0.143019
FGRRES_02320	-2.61455	5.22412	8.67868e-08	8.5279e-06	44.2161	83.2867	14.3612	6.29282
FGRRES_09638	-2.6132	7.84213	6.08392e-06	0.00028454	208.765	579.063	89.5816	39.0441
FGRRES_15925	-2.60002	1.54457	0.000230475	0.00502393	6.35985	2.75176	0.401711	1.14415
FGRRES_12123	-2.59727	2.93739	2.69556e-06	0.000148991	8.98455	16.2354	1.50642	2.71735
FGRRES_16677_M	-2.58538	3.79539	3.33801e-06	0.000178418	34.8278	11.8326	4.01711	3.71848
FGRRES_12056	-2.5769	4.63153	4.5729e-10	9.46492e-08	50.1722	33.755	7.43166	6.57886
FGRRES_03727	-2.57402	0.617618	0.000629445	0.0104671	1.6152	2.75176	0.301284	0.429056
FGRRES_15965	-2.57149	1.1957	0.00010395	0.00268944	2.6247	4.3111	0.803423	0.286037
FGRRES_08015	-2.56211	5.7178	8.09731e-08	8.29164e-06	128.711	50.3573	15.968	14.3019
FGRRES_17400	-2.56155	-0.182065	0.00404129	0.039353	1.11045	1.10071	0.200856	0.143019
FGRRES_03872_M	-2.5546	0.396415	0.00103007	0.0149622	1.71615	1.92623	0.200856	0.429056
FGRRES_13238	-2.54999	1.411	0.000166361	0.00397632	5.75415	2.47659	0.903851	0.429056
FGRRES_11696_M	-2.54869	1.21539	0.000153735	0.0037482	2.32185	4.678	0.602567	0.572075
FGRRES_15018	-2.54423	3.55042	2.82224e-08	3.56555e-06	19.6853	19.3541	4.01711	2.57434
FGRRES_06439	-2.53843	1.6987	2.08037e-05	0.000746784	6.15795	4.03592	1.10471	0.572075
FGRRES_17712_M	-2.52585	3.31594	2.80305e-07	2.35069e-05	20.4929	12.4747	2.71155	3.00339
FGRRES_00066	-2.52413	0.113811	0.00295406	0.0317517	1.0095	1.83451	0.200856	0.286037
FGRRES_17632_A_M	-2.5086	3.8998	5.98207e-09	8.95286e-07	26.0451	23.7569	4.82054	3.8615
FGRRES_04760_M	-2.50725	2.85615	0.000426584	0.00804227	19.8872	3.85247	2.00856	2.14528
FGRRES_06596	-2.49037	3.45075	6.54531e-08	6.99701e-06	20.3919	15.7768	3.51497	2.86037
FGRRES_07826	-2.46818	1.28108	7.56095e-05	0.00212581	4.13895	3.21039	0.602567	0.715093
FGRRES_20245	-2.46649	0.517261	0.00093614	0.0139889	1.51425	2.47659	0.401711	0.286037
FGRRES_06327	-2.45949	0.725169	0.000611322	0.010333	2.72565	2.01796	0.301284	0.572075
FGRRES_04897_M	-2.44074	1.9169	2.66333e-05	0.000928632	5.14845	6.69596	1.50642	0.572075
FGRRES_11454	-2.43897	2.69351	0.000886931	0.0135236	17.7672	3.21039	2.10898	1.71622
FGRRES_03817	-2.43347	6.27904	1.44251e-08	1.98141e-06	98.6282	162.354	19.7843	28.6037
FGRRES_12834	-2.42609	0.614562	0.00104537	0.0150881	2.4228	1.92623	0.702995	0
FGRRES_00513	-2.42265	2.53843	2.67636e-06	0.000148775	9.4893	9.17254	2.10898	1.28717
FGRRES_02126	-2.41557	3.61196	3.56039e-07	2.83897e-05	25.0356	15.2264	4.3184	3.14641
FGRRES_03099_M	-2.41484	3.10881	1.63396e-05	0.000623339	18.171	9.99807	3.71583	1.43019
FGRRES_07683	-2.41314	2.91861	4.229e-06	0.000209897	15.2435	9.26427	1.90813	2.71735
FGRRES_13534	-2.40562	3.14236	9.50419e-06	0.000416472	8.78265	19.9044	2.81198	2.57434
FGRRES_03826	-2.40166	0.916155	0.000457279	0.00842502	3.2304	2.29314	0.803423	0.143019
FGRRES_10472	-2.39933	3.46531	2.16944e-07	1.91858e-05	20.19	15.9602	3.01284	3.8615
FGRRES_03942	-2.39859	0.485179	0.00148355	0.0193979	2.4228	1.46761	0.301284	0.429056
FGRRES_10413	-2.38847	0.574995	0.00281753	0.0307534	2.92755	1.28416	0.702995	0
FGRRES_05814	-2.38837	0.254954	0.00255713	0.0285272	2.019	1.19243	0.301284	0.286037
FGRRES_06599	-2.38305	3.63005	5.5378e-07	4.02028e-05	21.9062	18.6203	2.71155	5.14867
FGRRES_12738	-2.38032	1.5434	0.000683887	0.011219	2.2209	6.60423	0.702995	1.00113
FGRRES_04693	-2.37623	2.14856	2.39036e-05	0.000854906	7.97505	5.96215	1.00428	1.71622
FGRRES_06098_M	-2.37515	2.37876	0.000139046	0.00344182	4.34085	12.1078	1.70727	1.43019
FGRRES_13265	-2.37232	0.623037	0.000729786	0.0116958	2.32185	2.01796	0.502139	0.286037
FGRRES_10647	-2.36833	1.20444	0.000151548	0.00370417	3.73515	3.11866	0.602567	0.715093
FGRRES_03607_M	-2.36362	1.25414	0.000424101	0.00801098	2.4228	4.678	1.00428	0.286037
FGRRES_07743	-2.35777	3.34467	2.48149e-06	0.000141169	18.9786	14.1257	4.3184	2.00226
FGRRES_01736_M	-2.34922	2.08485	0.00294408	0.0316814	11.6093	1.74278	1.30556	1.28717
FGRRES_17121	-2.33675	1.63451	0.00024258	0.00515314	3.73515	5.68698	0.502139	1.43019
FGRRES_04417	-2.33193	-0.0200544	0.00557621	0.0491799	1.2114	1.28416	0.200856	0.286037
FGRRES_15550	-2.33168	1.76273	7.13166e-05	0.00204651	4.2399	6.1456	0.803423	1.28717
FGRRES_11706	-2.32889	4.47355	2.26752e-07	1.95207e-05	28.5689	44.5786	9.13893	5.29169
FGRRES_08043	-2.32647	2.18912	5.09125e-05	0.00159253	6.2589	7.98011	0.903851	2.00226
FGRRES_04937	-2.32624	2.60161	9.95804e-05	0.00260408	13.3254	6.05388	2.61112	1.14415
FGRRES_16371	-2.32263	2.43425	5.10781e-05	0.00159259	6.2589	10.8236	2.30984	1.00113
FGRRES_02566	-2.322	1.20534	0.000823566	0.0127982	4.54275	2.29314	0.401711	1.00113
FGRRES_17030	-2.30875	3.76644	8.80384e-07	6.16142e-05	27.9632	16.4189	5.02139	3.8615
FGRRES_01826	-2.30817	4.23833	9.88386e-07	6.71587e-05	37.9572	23.8486	4.41883	8.15206
FGRRES_06202	-2.29611	3.77591	3.49678e-07	2.8113e-05	19.1805	25.3162	3.81626	5.29169
FGRRES_03498	-2.28431	1.78884	0.000626791	0.0104671	2.92755	7.61321	1.50642	0.572075
FGRRES_05011	-2.28304	1.77008	0.00192182	0.023311	1.91805	8.43874	1.10471	1.00113
FGRRES_10589	-2.27167	4.43761	7.14507e-08	7.55514e-06	38.0582	32.8377	8.83765	5.72075
FGRRES_06502	-2.26343	2.98871	1.86421e-05	0.0006975	13.9311	11.4657	3.71583	1.43019
FGRRES_00126	-2.25931	0.507963	0.00442159	0.0420051	2.92755	1.00898	0.602567	0.143019
FGRRES_00643	-2.25851	5.7986	1.21265e-08	1.76069e-06	73.0878	110.071	20.4873	17.7343
FGRRES_01221	-2.25243	0.921924	0.00183185	0.0224437	3.0285	2.38486	0.200856	1.00113
FGRRES_06091	-2.25039	3.28348	9.992e-07	6.71587e-05	16.8587	14.4009	3.51497	3.00339
FGRRES_16929	-2.2488	0.965364	0.000722218	0.0116128	3.53325	2.10969	0.702995	0.429056
FGRRES_01241_M	-2.24244	7.21874	5.86324e-08	6.40872e-06	224.008	266.829	46.6989	57.0644
FGRRES_02492	-2.22641	1.62494	0.000958212	0.014188	4.54275	4.76972	1.70727	0.143019
FGRRES_11501	-2.22214	1.97207	0.00208797	0.0247447	3.4323	8.53047	0.502139	2.14528
FGRRES_16024_M	-2.21976	4.48738	1.10935e-07	1.04775e-05	29.5784	43.2944	8.03423	7.57999
FGRRES_12630	-2.2136	0.833846	0.00116641	0.0161866	3.12945	1.92623	0.502139	0.572075
FGRRES_04643	-2.21305	1.89512	0.000183878	0.00423878	4.2399	7.06286	0.903851	1.5732
FGRRES_04081	-2.20887	3.91106	2.93579e-07	2.42028e-05	27.0546	21.4638	4.92096	5.57773
FGRRES_04869	-2.20783	2.31595	0.00179848	0.0222308	12.3159	3.21039	1.10471	2.2883
FGRRES_05097_M	-2.19761	0.686016	0.00222604	0.0260903	2.92755	1.55933	0.401711	0.572075
FGRRES_17361	-2.19617	4.07568	1.12803e-06	7.46494e-05	29.0736	25.4079	7.73294	4.00452
FGRRES_09467	-2.19606	2.51557	2.66269e-05	0.000928632	9.59025	8.25529	1.50642	2.43132
FGRRES_12489	-2.19532	1.76579	0.000136623	0.00339047	3.93705	6.32906	1.20513	1.00113
FGRRES_05130	-2.19307	4.27748	2.8257e-06	0.000154429	42.1971	20.5465	6.82909	6.86489
FGRRES_12243	-2.18689	2.49154	8.83887e-05	0.00237526	9.99405	7.52149	1.20513	2.71735
FGRRES_09537	-2.17771	2.04699	8.42756e-05	0.00229645	5.55225	7.06286	1.10471	1.71622
FGRRES_12931	-2.17584	0.652833	0.00154554	0.0200034	2.4228	1.92623	0.502139	0.429056
FGRRES_13278	-2.17265	1.33133	0.000994547	0.0145707	2.2209	5.13662	1.00428	0.572075
FGRRES_06234	-2.16685	2.21325	3.3678e-05	0.00112972	6.6627	7.61321	1.70727	1.43019
FGRRES_10900	-2.15993	2.35282	0.00032549	0.00651516	11.0036	4.86145	2.30984	1.14415
FGRRES_16188	-2.15208	1.49399	0.000681759	0.011203	2.6247	5.68698	1.10471	0.715093
FGRRES_04899	-2.1511	1.44155	0.00136604	0.018205	5.8551	2.20141	0.803423	1.00113
FGRRES_17370	-2.14758	1.60504	0.000161119	0.00387004	4.8456	4.21937	0.903851	1.14415
FGRRES_16479	-2.1473	2.73058	0.000618894	0.0103983	16.0511	4.76972	2.5107	2.14528
FGRRES_17648	-2.14164	4.95916	8.28219e-05	0.00226318	78.5391	22.0141	10.3441	12.4426
FGRRES_15708_M	-2.13535	0.557722	0.00491928	0.045317	1.51425	2.47659	0.803423	0
FGRRES_10538	-2.13141	1.97135	0.000548445	0.00958023	7.8741	4.03592	0.903851	1.85924
FGRRES_16192_M	-2.12962	0.621369	0.00228771	0.0265314	1.71615	2.47659	0.502139	0.429056
FGRRES_09896	-2.12891	6.80712	0.0013348	0.0179143	65.1128	298.383	22.6967	60.4969
FGRRES_05063	-2.12742	1.29853	0.000402187	0.00767152	3.12945	4.03592	1.00428	0.572075
FGRRES_16933	-2.12621	3.26228	3.09836e-06	0.000167449	15.5463	14.7678	3.6154	3.28943
FGRRES_00842	-2.12443	2.42114	0.00154729	0.0200034	13.1235	3.48557	2.30984	1.43019
FGRRES_02087	-2.12185	4.6472	1.20976e-07	1.13159e-05	37.7553	42.7441	7.83337	10.7264
FGRRES_03825	-2.1129	7.17973	2.13354e-06	0.000125031	274.685	195.467	67.7888	40.7603
FGRRES_03137	-2.11155	1.50683	0.000578168	0.0099976	3.4323	4.95317	1.40599	0.429056
FGRRES_16980_M	-2.11027	7.09831	1.57754e-06	9.96513e-05	263.177	180.974	62.2653	40.4743
FGRRES_16398	-2.09801	0.970722	0.00109384	0.0155341	2.32185	3.21039	0.803423	0.429056
FGRRES_16446_M	-2.09468	3.88897	2.82612e-05	0.000974911	31.5974	15.5016	4.21797	6.86489
FGRRES_17429	-2.09324	1.228	0.000687044	0.0112518	3.6342	3.11866	0.602567	1.00113
FGRRES_07758	-2.09313	0.595896	0.00326644	0.0341677	1.51425	2.56831	0.502139	0.429056
FGRRES_07017	-2.09253	4.85548	1.90794e-05	0.000705554	60.3681	32.4708	6.72867	15.16
FGRRES_13632	-2.09039	1.2426	0.000907268	0.0137193	3.2304	3.57729	0.502139	1.14415
FGRRES_03412	-2.08433	3.9595	1.23656e-05	0.000500168	19.9881	29.3521	4.01711	7.72301
FGRRES_03167_M	-2.07571	2.59549	0.000913122	0.0137719	13.8302	4.86145	1.60685	2.86037
FGRRES_02998	-2.07175	1.97655	0.000207069	0.00463246	5.95605	5.87043	1.00428	1.85924
FGRRES_04143	-2.06784	1.25413	0.000627799	0.0104671	2.92755	3.94419	1.00428	0.572075
FGRRES_09178	-2.05343	3.93136	2.06966e-05	0.000745692	32.0012	16.3271	6.82909	4.71961
FGRRES_02844	-2.05315	2.14205	0.00158233	0.0202873	7.4703	5.87043	0.602567	2.71735
FGRRES_16427	-2.04867	0.822094	0.00156764	0.020172	2.4228	2.47659	0.702995	0.429056
FGRRES_00702	-2.04777	7.68124	0.000157323	0.00380231	504.952	155.291	85.2632	74.3697
FGRRES_03369	-2.04666	2.17535	0.000186531	0.00428977	7.57125	6.1456	2.20941	1.00113
FGRRES_16802	-2.04284	3.22169	1.54019e-05	0.00059693	12.114	16.9692	3.21369	3.8615
FGRRES_07262_M	-2.04217	6.25359	1.02795e-05	0.000438593	78.0344	166.573	35.5515	23.7411
FGRRES_00392	-2.04149	4.31219	0.000206718	0.00463246	45.1247	17.9782	10.7458	4.43358
FGRRES_00203	-2.03517	3.98825	2.36231e-06	0.00013518	28.367	21.7389	5.52353	6.72188
FGRRES_05651	-2.02937	0.667441	0.00248108	0.028	2.11995	2.20141	0.702995	0.286037
FGRRES_01727	-2.02178	1.21111	0.00292953	0.0315598	4.13895	2.47659	0.401711	1.28717
FGRRES_09621	-2.02169	1.20338	0.00126462	0.017134	2.6247	3.94419	1.10471	0.429056
FGRRES_11110	-2.01742	3.44169	7.04143e-05	0.00203261	12.3159	21.5555	3.01284	5.43471
FGRRES_13094_M	-2.0129	1.04559	0.00208276	0.0247419	2.019	3.76074	0.702995	0.715093
FGRRES_07843	-2.01084	2.22925	0.00179012	0.0221898	8.98455	5.22835	2.81198	0.572075
FGRRES_12976_M	-2.00959	1.7625	0.00569285	0.0498919	8.076	2.01796	1.70727	0.715093
FGRRES_13386	-2.00687	1.03571	0.00420702	0.0404806	4.2399	1.55933	0.702995	0.715093
FGRRES_06752	-2.00557	8.05146	0.00193968	0.0234423	341.413	507.242	178.561	32.6082
FGRRES_04045	-1.99448	3.64315	7.40478e-06	0.000339782	18.272	20.7299	4.11754	5.72075
FGRRES_03915	-1.9942	4.6295	2.60946e-06	0.000146733	49.2636	28.9852	9.33979	10.2973
FGRRES_16657	-1.99388	6.35805	0.000131214	0.00326457	69.9584	191.339	42.1797	23.312
FGRRES_06715	-1.99341	4.93255	7.85788e-05	0.00217782	72.4821	24.3072	12.9552	11.2985
FGRRES_08061_M	-1.98799	8.03083	0.000711079	0.0114716	234.305	600.16	54.7332	155.747
FGRRES_08504	-1.97719	3.14527	9.43177e-05	0.00250676	17.6663	9.7229	4.01711	2.86037
FGRRES_04953	-1.9764	1.45485	0.00528866	0.047416	5.6532	2.29314	0.502139	1.5732
FGRRES_12989	-1.97368	1.25218	0.00123193	0.0168554	3.0285	3.76074	1.20513	0.429056
FGRRES_01948	-1.96853	4.81946	4.82661e-07	3.61179e-05	50.3741	38.7081	12.2522	10.4404
FGRRES_00521	-1.95556	2.69092	0.000213791	0.00474832	9.79215	9.90635	3.51497	1.43019
FGRRES_03006	-1.95	2.46335	0.00190275	0.0231755	3.93705	12.6581	2.00856	2.2883
FGRRES_05551	-1.94924	3.27037	3.80344e-05	0.00125	17.1615	12.6581	4.61968	3.00339
FGRRES_16368	-1.94049	2.07176	0.000407028	0.00774866	7.6722	4.86145	1.90813	1.28717
FGRRES_09082	-1.93581	1.0813	0.00228426	0.0265314	3.73515	2.20141	0.803423	0.715093
FGRRES_10031	-1.92954	3.12343	8.503e-05	0.00231054	16.0511	10.7319	4.21797	2.71735
FGRRES_08547_M	-1.92144	3.01988	0.00014237	0.00350627	12.8207	12.016	4.41883	2.00226
FGRRES_00691	-1.9185	2.24279	0.000671471	0.0110713	9.2874	4.86145	1.60685	2.14528
FGRRES_08190	-1.91539	0.68812	0.00507803	0.0462972	2.32185	2.01796	0.903851	0.143019
FGRRES_13860	-1.91179	0.939488	0.00229695	0.0265314	2.6247	2.66004	0.903851	0.429056
FGRRES_00490	-1.91094	6.72173	3.73399e-06	0.000194441	188.373	144.192	37.8613	50.6286
FGRRES_17420	-1.90774	1.21907	0.00271889	0.0300561	2.2209	4.3111	1.10471	0.572075
FGRRES_16647	-1.90531	3.76344	6.10871e-05	0.00182737	22.5119	19.5375	7.63252	3.43245
FGRRES_11311	-1.89774	1.99239	0.000537121	0.00949304	6.76365	4.95317	1.30556	1.85924
FGRRES_16268	-1.89058	2.74997	0.000728274	0.0116908	14.3349	6.05388	3.01284	2.43132
FGRRES_16262	-1.88973	3.00766	9.39871e-05	0.00250495	14.234	10.2732	3.81626	2.71735
FGRRES_09196	-1.88812	2.28537	0.000843949	0.0130524	4.94655	9.53945	2.41027	1.43019
FGRRES_03912	-1.88684	3.28643	7.17571e-05	0.0020531	11.9121	17.8865	3.51497	4.5766
FGRRES_03688	-1.8742	6.91305	4.04067e-06	0.000202617	171.817	206.015	54.5323	48.4833
FGRRES_17634	-1.87216	5.1663	7.72182e-05	0.00215856	80.3562	31.6453	17.0727	13.4438
FGRRES_15875	-1.86519	4.83464	0.00011658	0.00296883	63.1947	25.4997	9.94236	14.4449
FGRRES_04579	-1.86508	6.83263	0.000382478	0.00739711	268.022	88.8819	56.8422	41.0463
FGRRES_17049	-1.85994	5.0285	3.48403e-06	0.000184199	48.9608	52.5587	17.374	10.4404
FGRRES_01374	-1.85923	2.41972	0.000644716	0.0106845	10.2969	5.68698	2.61112	1.71622
FGRRES_15706	-1.85652	1.53048	0.00342535	0.035411	2.72565	5.50353	1.60685	0.572075
FGRRES_10470	-1.85306	3.98441	0.00024186	0.00515314	30.9917	17.7947	9.33979	4.00452
FGRRES_12898	-1.8492	1.81332	0.00208834	0.0247447	3.53325	6.60423	1.00428	1.85924
FGRRES_03776_M	-1.84911	1.30886	0.00338183	0.0350356	4.34085	2.66004	1.40599	0.429056
FGRRES_03681_M	-1.84742	2.19984	0.000445651	0.00827346	5.55225	7.98011	2.00856	1.71622
FGRRES_17697	-1.84557	1.56782	0.00336493	0.0348977	3.33135	5.13662	1.8077	0.429056
FGRRES_17374	-1.8435	3.8248	6.75048e-05	0.00198996	26.5499	16.9692	7.43166	4.5766
FGRRES_04431	-1.84255	3.92761	0.00279159	0.0306854	32.2031	14.5843	10.4445	2.43132
FGRRES_08016	-1.83982	2.44092	0.00297336	0.0318555	4.54275	11.5574	3.11326	1.28717
FGRRES_17372	-1.83979	4.81197	0.000236053	0.00509164	46.7399	40.2675	18.3783	5.72075
FGRRES_11528	-1.83731	1.60849	0.00165033	0.0208499	5.14845	3.57729	0.903851	1.5732
FGRRES_06796_M	-1.83169	5.78813	2.56562e-06	0.000145107	102.06	69.6196	23.1988	25.0283
FGRRES_16277	-1.83141	2.42105	0.000379488	0.00736857	6.8646	8.98909	1.90813	2.57434
FGRRES_16467	-1.83095	5.44428	9.71089e-05	0.0025601	54.0083	81.0853	26.9147	10.8694
FGRRES_01805	-1.82622	2.11373	0.000396883	0.00760015	6.15795	6.51251	1.70727	1.85924
FGRRES_02085	-1.82584	1.02028	0.0035954	0.0365858	2.32185	3.21039	0.702995	0.858112
FGRRES_13873_M	-1.82478	4.0808	3.56431e-05	0.00118745	19.4834	32.3791	6.92952	7.72301
FGRRES_04364	-1.82222	2.67181	0.000853393	0.0131358	13.0226	6.05388	2.91241	2.43132
FGRRES_00786	-1.81861	5.88991	1.45535e-05	0.00056858	119.929	64.0244	25.81	26.3154
FGRRES_00801	-1.81493	2.71754	0.000176299	0.00413262	10.196	9.44772	2.71155	2.86037
FGRRES_08263	-1.81407	1.02669	0.00394802	0.0388335	2.52375	3.02694	0.602567	1.00113
FGRRES_07505	-1.80979	1.14949	0.00263309	0.0291739	2.8266	3.30212	1.10471	0.572075
FGRRES_05359	-1.80855	4.27825	0.000248579	0.00525691	39.7743	19.8127	11.1475	5.72075
FGRRES_06082	-1.80844	6.27717	2.77003e-06	0.000152242	113.872	126.581	37.2587	31.3211
FGRRES_00747	-1.80583	4.06932	8.23052e-05	0.00225872	24.1271	27.1507	4.92096	9.86829
FGRRES_11400	-1.80504	0.971734	0.0051359	0.0466746	3.4323	1.92623	0.903851	0.572075
FGRRES_09741	-1.7972	6.58683	7.53801e-06	0.000344271	134.465	163.18	37.3592	48.3403
FGRRES_09628	-1.79425	4.23622	9.19787e-06	0.000410444	29.4774	28.1597	8.03423	8.58112
FGRRES_17256	-1.79343	2.20272	0.00120508	0.0165813	8.37885	5.13662	2.5107	1.28717
FGRRES_12335	-1.7885	1.76569	0.00333603	0.0346719	6.4608	3.30212	1.00428	1.85924
FGRRES_01936	-1.78651	5.13745	5.7679e-06	0.000273708	62.4881	45.771	13.5578	17.8773
FGRRES_00539	-1.78286	3.17717	0.00214417	0.025283	19.8872	7.33803	2.81198	5.14867
FGRRES_12869	-1.77636	3.8776	0.000101149	0.00263096	25.5404	19.1706	8.33551	4.5766
FGRRES_02262	-1.77482	7.6794	2.04994e-05	0.000744923	359.685	273.984	95.6073	89.5297
FGRRES_02415	-1.77236	3.14344	0.000905755	0.0137193	18.272	8.25529	3.21369	4.5766
FGRRES_02911	-1.76731	3.05037	0.000177725	0.00414508	10.8017	13.9423	3.41455	3.8615
FGRRES_09169	-1.76679	2.71158	0.000919876	0.0138018	12.3159	7.15458	3.6154	2.00226
FGRRES_05834_M	-1.7662	3.65423	5.04388e-05	0.00158637	17.0606	21.0051	6.1261	5.00565
FGRRES_17323	-1.76279	5.13835	8.77617e-05	0.00236495	59.9643	48.0641	22.1946	9.43923
FGRRES_02953	-1.76151	3.92468	0.00026034	0.00542152	24.6318	21.372	4.11754	9.58225
FGRRES_03741	-1.76083	5.0241	0.0030573	0.0324252	79.1448	20.5465	9.03851	20.4517
FGRRES_03751_M	-1.75896	5.19945	0.000179223	0.00416106	51.6864	60.814	9.23936	24.1701
FGRRES_00347	-1.75689	2.22401	0.00125748	0.0170834	5.2494	8.34701	2.5107	1.43019
FGRRES_02575	-1.75639	5.89293	1.88185e-05	0.000698727	81.7695	100.806	34.1455	19.7366
FGRRES_02848	-1.74658	1.93904	0.00108888	0.0154864	6.35985	4.678	1.8077	1.43019
FGRRES_13708	-1.74657	2.1431	0.00081799	0.0127522	6.8646	5.96215	2.30984	1.43019
FGRRES_11772_M	-1.74627	2.32368	0.000670549	0.0110713	7.0665	7.52149	1.8077	2.57434
FGRRES_12908	-1.73951	2.93106	0.000347991	0.00688059	9.99405	12.6581	4.11754	2.57434
FGRRES_16006_M	-1.7333	8.11846	3.17185e-05	0.00107511	465.077	388.641	119.911	136.869
FGRRES_16248	-1.72985	5.70805	4.75412e-06	0.00023124	78.9429	80.8101	21.1903	27.0305
FGRRES_10940	-1.72704	7.16906	0.000127802	0.00319604	183.325	257.932	85.6649	47.4822
FGRRES_00567	-1.72665	6.23123	0.000828624	0.0128562	53.8064	176.021	35.2502	34.1815
FGRRES_16278	-1.72641	3.55059	0.000438235	0.00821417	15.5463	19.6292	7.33123	3.14641
FGRRES_03125_M	-1.71318	3.75082	6.99251e-05	0.00203261	23.0166	17.4278	6.42738	5.86376
FGRRES_06979_M	-1.71275	4.37901	5.42918e-05	0.00167667	38.5629	24.399	10.1432	9.01017
FGRRES_10668	-1.71002	4.84531	1.0103e-05	0.000434875	42.2981	44.9455	15.265	11.2985
FGRRES_09727	-1.70807	5.88428	0.000253761	0.00534142	120.231	59.8967	35.9532	19.0215
FGRRES_01894	-1.70783	1.26935	0.00323608	0.033923	3.0285	3.57729	1.00428	1.00113
FGRRES_04015	-1.70744	3.73236	0.000586077	0.0100646	27.3575	12.5664	7.13038	5.00565
FGRRES_02160	-1.70538	1.80761	0.00136612	0.018205	5.4513	4.49455	1.70727	1.28717
FGRRES_04196	-1.70436	9.5206	0.000908225	0.0137193	1024.84	1222.42	503.344	186.067
FGRRES_15710	-1.70024	2.0404	0.00136295	0.018205	6.4608	5.32008	1.50642	2.14528
FGRRES_11383	-1.69864	2.70194	0.00080222	0.0125475	11.5083	7.61321	3.51497	2.2883
FGRRES_08659	-1.69703	7.4468	0.000118939	0.00302098	224.412	308.014	62.7674	101.543
FGRRES_10347	-1.69608	6.21148	5.61521e-05	0.00172318	93.4797	132.085	26.1112	43.6207
FGRRES_05277	-1.69141	5.63499	0.00465263	0.0434782	24.4299	126.398	23.0984	23.5981
FGRRES_17381	-1.69089	6.13035	9.39013e-05	0.00250495	132.446	80.7184	41.2758	24.5992
FGRRES_09000	-1.68474	6.38239	2.74635e-05	0.00095416	118.313	135.387	46.8998	31.8932
FGRRES_05652	-1.68431	1.78005	0.00413005	0.0400135	3.2304	6.42078	1.30556	1.71622
FGRRES_13176_M	-1.68414	2.68241	0.000700874	0.0113679	9.38835	9.35599	2.30984	3.57547
FGRRES_02161	-1.68376	3.34295	0.00351153	0.036034	23.2185	6.97113	4.92096	4.43358
FGRRES_16978	-1.68239	4.1096	0.001033	0.0149762	18.8777	32.9294	11.5492	4.43358
FGRRES_01267	-1.67959	9.29991	5.92756e-05	0.00178524	1054.22	866.347	295.76	303.772
FGRRES_05968	-1.67147	1.87478	0.0015054	0.0196044	5.35035	5.0449	1.90813	1.28717
FGRRES_13343_M	-1.67082	8.00988	0.000115671	0.00295342	351.104	432.669	148.934	97.1097
FGRRES_04460_M	-1.6684	2.24617	0.00143491	0.0189144	8.076	5.59525	2.5107	1.71622
FGRRES_01475	-1.66669	6.16538	2.64372e-05	0.000928451	127.904	89.6158	37.2587	31.1781
FGRRES_12129	-1.66589	2.29339	0.00357823	0.0364493	8.98455	5.13662	1.50642	3.00339
FGRRES_11013_M	-1.65943	1.91976	0.0042964	0.0410431	3.4323	7.24631	1.90813	1.43019
FGRRES_00756	-1.65917	4.07761	7.7967e-05	0.00217325	23.7233	26.6921	6.72867	9.29621
FGRRES_04458	-1.64954	10.2031	0.000629399	0.0104671	1940.16	1634.55	354.51	785.029
FGRRES_16029	-1.64823	2.52372	0.00178801	0.0221898	10.8017	5.87043	2.71155	2.57434
FGRRES_09034	-1.64584	4.24327	0.000163418	0.00391559	27.3575	29.2604	11.6496	6.29282
FGRRES_15955	-1.63895	6.43539	0.00242824	0.0275314	202.001	59.2546	34.1455	49.7705
FGRRES_09435	-1.63868	5.37802	1.14773e-05	0.000477142	64.0023	61.0891	21.7928	18.3064
FGRRES_09032_M	-1.6363	3.49835	0.000225945	0.00497283	14.6378	18.712	5.02139	5.72075
FGRRES_01563	-1.63414	2.02284	0.00168788	0.0212028	5.35035	6.1456	1.70727	2.00226
FGRRES_15835	-1.63226	6.60499	0.000177732	0.00414508	181.811	111.813	57.5452	37.0418
FGRRES_15753	-1.63112	3.9824	0.000501055	0.00897655	31.5974	15.4099	7.43166	7.72301
FGRRES_12033	-1.62641	5.61275	0.000385668	0.00740334	103.878	43.2027	26.8142	20.7377
FGRRES_16075	-1.62419	1.9465	0.0027188	0.0300561	4.2399	6.60423	1.90813	1.5732
FGRRES_03281	-1.62231	6.08179	0.00193987	0.0234423	157.785	45.9544	34.9489	31.1781
FGRRES_12331	-1.62005	6.42827	0.00101714	0.0148346	189.988	69.161	46.1968	38.043
FGRRES_09300	-1.61557	4.30696	0.00347662	0.0358268	24.9347	33.9384	15.1646	3.8615
FGRRES_10292	-1.61479	5.64804	2.49481e-05	0.000885748	79.2458	71.1789	28.8228	20.1656
FGRRES_00979	-1.61219	9.768	0.000170495	0.00403547	1525.86	1101.26	417.679	441.642
FGRRES_09643	-1.60929	5.26133	2.05788e-05	0.000744923	54.4121	60.2636	17.1732	20.4517
FGRRES_06440	-1.60764	5.50816	7.45933e-05	0.00210331	76.0154	60.1719	16.7714	28.0317
FGRRES_05299	-1.60516	3.82364	0.000149078	0.00366219	22.1081	19.721	7.53209	6.1498
FGRRES_09959	-1.60473	4.27941	6.89831e-05	0.00202129	29.6793	27.9763	10.4445	8.4381
FGRRES_08696	-1.60452	6.79487	5.47641e-05	0.0016859	160.006	173.361	51.7203	57.9225
FGRRES_07032	-1.60207	5.96496	4.99595e-05	0.00158446	109.935	77.2328	34.9489	26.6015
FGRRES_15905	-1.59911	4.56982	9.92498e-05	0.00260243	43.0047	27.6094	11.1475	12.1566
FGRRES_02819	-1.59763	2.75998	0.000998741	0.0146102	10.7007	8.89737	3.81626	2.57434
FGRRES_09819	-1.59634	5.89334	0.000495817	0.00892901	77.1258	100.623	17.4744	41.4754
FGRRES_13254_M	-1.59241	6.31002	0.000126018	0.00316772	95.7006	141.808	46.8998	31.7501
FGRRES_16735_M	-1.5918	8.27582	0.00286962	0.0310865	248.034	681.979	195.031	113.414
FGRRES_04012	-1.589	5.16252	5.00031e-05	0.00158446	58.0463	48.7062	21.1903	14.1588
FGRRES_05285	-1.58778	3.72221	0.000484161	0.00875449	14.9406	23.8486	7.53209	5.29169
FGRRES_02463	-1.58722	3.29477	0.000385844	0.00740334	13.4264	15.2264	5.32268	4.14754
FGRRES_04426	-1.58721	3.08354	0.00094005	0.0140043	12.3159	12.2912	3.11326	5.14867
FGRRES_10755	-1.58393	7.56763	0.000139419	0.0034423	286.799	281.414	109.065	80.3765
FGRRES_17511	-1.57894	5.82009	6.12378e-05	0.00182737	91.8645	76.6825	34.2459	22.0249
FGRRES_00165	-1.57842	2.08715	0.00462647	0.0434005	4.038	7.88839	2.10898	1.85924
FGRRES_09997	-1.57506	3.21588	0.000783484	0.0123329	15.6473	11.374	3.81626	5.29169
FGRRES_03907	-1.57251	1.44143	0.00462557	0.0434005	3.4323	3.94419	1.30556	1.14415
FGRRES_11634	-1.5721	3.36731	0.000538668	0.00949304	16.4549	13.6671	6.02567	4.00452
FGRRES_07133	-1.5717	4.18817	0.000167454	0.00399263	30.4869	23.2983	10.1432	7.86602
FGRRES_01800_M	-1.56523	4.14775	0.000479079	0.00868364	18.3729	33.755	8.33551	9.29621
FGRRES_06448_M	-1.56213	1.44588	0.00493349	0.0454049	3.53325	3.85247	1.20513	1.28717
FGRRES_05554	-1.56054	7.34928	0.000893978	0.0135885	261.057	225.278	113.785	50.9146
FGRRES_13869	-1.55696	5.71234	0.00224836	0.0262348	114.275	41.4599	18.6796	34.3245
FGRRES_07888	-1.5551	2.18015	0.00305061	0.0324252	6.2589	6.51251	2.81198	1.43019
FGRRES_10134	-1.55506	2.87418	0.0011444	0.0159953	12.215	8.89737	3.71583	3.43245
FGRRES_03148	-1.555	2.56129	0.00403443	0.039353	9.38835	7.42976	1.8077	4.00452
FGRRES_07914	-1.55448	2.03096	0.0046421	0.0434215	4.54275	6.87941	2.5107	1.28717
FGRRES_15704	-1.55219	1.41502	0.00527704	0.0474007	3.73515	3.48557	1.40599	1.00113
FGRRES_02468_M	-1.54834	3.01144	0.00107327	0.0153358	12.8207	10.4567	4.72011	3.14641
FGRRES_12368	-1.54748	1.64687	0.00401044	0.0391702	4.74465	3.85247	1.60685	1.28717
FGRRES_16601	-1.54567	2.26783	0.0036749	0.0371229	7.36935	6.23733	3.11326	1.43019
FGRRES_08377	-1.54183	3.90601	0.000701158	0.0113679	28.367	15.5016	7.73294	7.29395
FGRRES_09573	-1.5374	4.61284	0.000517875	0.00922689	32.304	39.7171	16.7714	7.86602
FGRRES_15697	-1.53647	2.08366	0.00281575	0.0307534	6.057	5.7787	1.8077	2.2883
FGRRES_01320	-1.53444	5.79116	7.25999e-05	0.00207112	90.1484	73.7473	33.1412	23.312
FGRRES_16032	-1.53015	3.95843	0.000618158	0.0103983	25.6413	19.721	5.92524	9.86829
FGRRES_02427	-1.52689	4.84504	0.000602968	0.0102726	48.3551	36.1398	9.44022	20.0226
FGRRES_08572	-1.52662	6.19809	6.8059e-05	0.00200024	117.607	99.6138	40.5728	34.7535
FGRRES_12330	-1.52609	3.1986	0.000900861	0.0136717	12.8207	13.6671	5.52353	3.57547
FGRRES_07241_M	-1.5231	6.15174	9.77867e-05	0.002571	104.079	106.126	42.9831	30.0339
FGRRES_16476	-1.52187	4.70758	0.000103911	0.00268944	43.4085	33.2963	12.1518	14.5879
FGRRES_05203	-1.51576	3.67806	0.00349176	0.0359068	21.5024	15.685	9.54065	3.28943
FGRRES_07329	-1.51157	6.48963	0.000626539	0.0104671	177.571	87.7812	49.8122	43.1916
FGRRES_07131	-1.51101	6.57721	0.000525052	0.00932064	136.585	145.385	65.5794	33.1803
FGRRES_05175_M	-1.51079	9.50146	0.00104815	0.0151057	1054.83	1090.43	256.091	496.847
FGRRES_07129	-1.50866	5.03363	7.83357e-05	0.00217728	42.8028	53.2925	15.3655	18.4494
FGRRES_00487	-1.50718	2.10313	0.00499758	0.0458111	5.4513	6.51251	2.81198	1.28717
FGRRES_01064	-1.50172	5.2617	7.40315e-05	0.00209354	59.5605	53.0173	17.7757	22.0249
FGRRES_04500	-1.49837	4.76534	0.000308511	0.00623949	40.9857	38.6164	18.2779	9.72527
FGRRES_09205	-1.495	8.09732	0.000566955	0.00986645	407.535	400.198	109.466	177.2
FGRRES_17637	-1.4899	4.71874	0.001178	0.0163243	53.7054	23.2065	12.6539	14.7309
FGRRES_16599	-1.4896	3.08475	0.00224916	0.0262348	13.8302	10.4567	5.52353	3.00339
FGRRES_05283	-1.48697	4.45982	0.000169796	0.00403547	29.6793	34.397	11.9509	10.8694
FGRRES_00774	-1.48616	2.98293	0.00165394	0.0208684	9.38835	13.1167	4.01711	4.00452
FGRRES_13258	-1.48593	3.92725	0.000572946	0.00995288	24.8337	19.2623	9.33979	6.29282
FGRRES_08284	-1.48521	3.35016	0.00185125	0.0226527	18.6758	10.6402	5.82481	4.5766
FGRRES_17678	-1.4849	8.44171	0.00197527	0.0237228	596.514	427.441	248.961	116.703
FGRRES_04190	-1.48472	3.34563	0.00118421	0.0163869	17.4644	11.7409	5.52353	4.86263
FGRRES_06081	-1.48387	5.9691	0.00120404	0.0165813	130.629	53.2008	32.9403	32.7513
FGRRES_00339	-1.48099	4.30574	0.00415555	0.0401044	19.1805	38.2495	14.562	5.86376
FGRRES_09501	-1.47658	3.6736	0.000939741	0.0140043	19.2815	17.5196	8.23508	4.86263
FGRRES_08969	-1.47583	6.66549	0.000300894	0.00609811	144.258	153.548	42.3805	64.7874
FGRRES_17018	-1.47329	3.09562	0.00196792	0.0236637	13.0226	11.374	5.52353	3.14641
FGRRES_17523	-1.47013	3.67711	0.00121748	0.0167047	14.234	22.5645	7.63252	5.57773
FGRRES_02730	-1.46606	6.87457	0.000957726	0.014188	197.761	146.119	79.8401	44.4788
FGRRES_15944	-1.46528	3.18989	0.00106836	0.0153203	13.8302	12.1995	4.82054	4.5766
FGRRES_05914	-1.46517	3.03737	0.00138838	0.0184762	11.3064	12.016	4.01711	4.43358
FGRRES_11112	-1.4594	3.83759	0.0053289	0.0476029	29.4774	11.7409	9.44022	5.43471
FGRRES_10068	-1.4578	3.95383	0.000442718	0.00824565	22.1081	22.5645	9.03851	7.15093
FGRRES_17225	-1.45771	5.04492	0.00146722	0.0192101	52.595	43.4779	24.9061	9.86829
FGRRES_10477	-1.45767	2.13765	0.00447504	0.0423887	6.76365	5.4118	2.5107	1.85924
FGRRES_16194	-1.45736	2.76192	0.00408929	0.0397806	7.0665	12.016	3.11326	3.8615
FGRRES_17451	-1.45709	2.03671	0.00525739	0.0473555	5.95605	5.32008	1.70727	2.43132
FGRRES_12672	-1.45329	3.55579	0.00107357	0.0153358	16.8587	16.7858	4.92096	7.43697
FGRRES_07554	-1.44878	6.25293	0.000316489	0.00636117	101.051	121.353	32.2373	49.3414
FGRRES_10601	-1.44734	2.40634	0.00520183	0.0470291	9.2874	5.50353	2.81198	2.57434
FGRRES_10797	-1.44674	2.72768	0.00240668	0.0273826	10.196	8.43874	3.51497	3.28943
FGRRES_10638	-1.44502	2.64793	0.0024126	0.0274179	8.6817	8.89737	3.41455	3.00339
FGRRES_06858	-1.44422	4.04112	0.00115561	0.0160827	18.4739	28.8935	10.4445	6.86489
FGRRES_10432_M	-1.44421	3.61886	0.00260596	0.0289623	14.4359	20.7299	8.63679	4.14754
FGRRES_11193	-1.44252	2.26243	0.00381074	0.0380214	6.76365	6.51251	2.30984	2.57434
FGRRES_02561	-1.43704	6.87193	0.00398829	0.0390517	93.1769	248.117	71.5046	54.4901
FGRRES_00554	-1.43399	7.8846	0.00327612	0.0342322	204.02	485.044	112.479	142.59
FGRRES_17142	-1.43377	4.89742	0.0001932	0.00442223	49.2636	36.9654	15.4659	16.4471
FGRRES_13957	-1.43186	3.16614	0.00396202	0.0389319	9.6912	15.685	3.6154	5.86376
FGRRES_01857	-1.42643	4.16019	0.000715456	0.0115231	22.31	28.9852	8.13466	11.0124
FGRRES_04517	-1.42588	2.25633	0.00421118	0.0404806	6.8646	6.32906	2.71155	2.14528
FGRRES_16017	-1.42241	3.45895	0.00404084	0.039353	21.4014	9.90635	5.92524	5.72075
FGRRES_17662	-1.42147	3.65579	0.00290063	0.0312831	12.6188	23.2983	8.03423	5.29169
FGRRES_16991_M	-1.41968	5.87558	0.000157452	0.00380231	92.4702	77.6914	31.1326	32.4652
FGRRES_06927_M	-1.41778	6.27643	0.000205651	0.00463096	106.603	118.234	45.1925	38.9011
FGRRES_05517	-1.41667	5.1997	0.00120823	0.0166012	72.2802	33.9384	21.6924	18.0203
FGRRES_04746	-1.41603	5.1668	0.00237465	0.0271772	46.3361	57.3284	10.8462	28.1747
FGRRES_00139	-1.41481	5.01038	0.00105928	0.0152211	33.7173	59.2546	21.592	13.1577
FGRRES_13685	-1.4042	6.02657	0.000608052	0.0103091	73.1888	115.207	29.2245	42.0475
FGRRES_07870	-1.40392	2.56573	0.00420168	0.0404692	9.4893	6.97113	3.31412	2.86037
FGRRES_12442	-1.4032	3.76332	0.00149272	0.0194915	23.6223	15.043	7.02995	7.57999
FGRRES_02820	-1.40153	3.74826	0.00508542	0.0463211	16.9596	21.2803	10.4445	3.8615
FGRRES_04477	-1.40118	4.27562	0.00438499	0.0417389	39.9762	15.5016	10.9466	10.0113
FGRRES_05240	-1.40097	2.49566	0.00461411	0.0433682	8.17695	7.42976	2.5107	3.43245
FGRRES_11500	-1.40064	4.44548	0.00047935	0.00868364	27.4584	34.9474	11.3483	12.2996
FGRRES_09007	-1.39641	2.67691	0.00375473	0.0376556	10.095	7.70494	3.31412	3.43245
FGRRES_06841	-1.39037	9.09636	0.00216804	0.0254719	670.611	913.494	383.333	220.821
FGRRES_06775	-1.38788	3.46435	0.00208221	0.0247419	12.6188	18.5285	5.62396	6.29282
FGRRES_12224_16089_M	-1.37484	6.07317	0.00260803	0.0289623	118.818	74.7562	24.0023	50.7716
FGRRES_00421	-1.37361	7.18604	0.000880355	0.0134562	204.424	215.096	95.0047	66.7897
FGRRES_08811	-1.3728	11.3933	0.00208302	0.0247419	2946.53	4814.58	1302.45	1694.48
FGRRES_01059	-1.36747	7.89983	0.00350435	0.0359982	244.097	443.584	165.304	101.114
FGRRES_09266	-1.3673	5.97061	0.000881127	0.0134562	64.0023	115.941	34.1455	35.6116
FGRRES_06039	-1.36339	9.32835	0.00122381	0.0167679	788.924	1062	359.833	359.549
FGRRES_08546	-1.36059	6.44511	0.000597545	0.0101981	117.91	132.176	56.2396	41.0463
FGRRES_09930	-1.35984	5.59069	0.000241182	0.00515314	68.3432	69.6196	29.2245	24.4562
FGRRES_03282	-1.35769	4.2282	0.00155994	0.0200994	32.9097	20.2713	9.7415	11.0124
FGRRES_01671	-1.35667	4.78182	0.00322639	0.0338579	54.3111	24.1238	18.077	12.4426
FGRRES_01628	-1.35553	3.01114	0.00557354	0.0491799	13.1235	9.35599	5.52353	3.14641
FGRRES_03456	-1.35523	3.88013	0.00159425	0.0203796	17.3634	24.2155	9.03851	7.15093
FGRRES_09828_M	-1.35463	2.89466	0.00364616	0.0369478	11.1045	9.53945	3.91669	4.14754
FGRRES_07148	-1.35196	6.47873	0.000463013	0.00851454	133.658	121.903	52.0216	48.0543
FGRRES_07301	-1.3493	3.2112	0.00386586	0.0383123	15.3444	10.5484	5.92524	4.14754
FGRRES_04973	-1.34647	3.4318	0.00515616	0.0467903	18.6758	11.5574	4.51925	7.43697
FGRRES_05418	-1.34377	5.09359	0.000776192	0.0122578	46.437	50.8159	24.0023	14.1588
FGRRES_05435_M	-1.34008	6.14292	0.00139176	0.0184959	74.804	127.04	46.5985	33.0373
FGRRES_08833	-1.33875	5.57323	0.000347108	0.00687712	59.5605	76.1321	26.6134	27.0305
FGRRES_08913	-1.33787	4.64988	0.00380351	0.0379883	48.557	22.6562	11.3483	16.8762
FGRRES_08295	-1.33774	4.28451	0.000772483	0.012219	27.7613	27.3342	11.0471	10.7264
FGRRES_11580	-1.33565	2.83441	0.00480972	0.0444762	11.0036	8.71392	4.3184	3.43245
FGRRES_17668	-1.33467	3.93418	0.00115459	0.0160827	21.1995	21.8307	8.73722	8.29508
FGRRES_05329	-1.33427	3.92691	0.00135497	0.0181309	21.5024	21.2803	7.43166	9.58225
FGRRES_00214	-1.33194	2.81909	0.00440081	0.0418486	10.3979	9.08082	4.11754	3.57547
FGRRES_00346_M	-1.33146	6.31693	0.000467177	0.00854267	116.093	111.355	46.2972	44.0497
FGRRES_03502_M	-1.32895	5.0556	0.00414202	0.0400135	63.3966	31.0032	13.3569	24.3132
FGRRES_08604	-1.32761	4.73387	0.000400689	0.00765796	37.6544	37.6992	15.265	14.7309
FGRRES_10377	-1.32314	3.55589	0.00381504	0.0380253	17.7672	15.1347	8.43594	4.5766
FGRRES_04416	-1.32266	4.81104	0.00115822	0.0160959	49.8693	29.6273	16.5706	15.16
FGRRES_16042	-1.3222	4.3481	0.00397608	0.0390118	32.9097	24.5824	15.6667	7.15093
FGRRES_01650_M	-1.31919	4.76556	0.00125214	0.01706	30.6888	46.2296	18.2779	12.4426
FGRRES_12267	-1.31417	7.51046	0.00288615	0.031228	334.044	185.377	98.6201	110.267
FGRRES_06678	-1.31343	6.94719	0.00111393	0.0156821	157.381	193.816	72.2076	69.078
FGRRES_01959	-1.31017	5.7035	0.000420156	0.00795191	76.6211	71.1789	31.9361	27.6026
FGRRES_09572	-1.31005	4.03932	0.00354287	0.0362408	28.4679	17.703	11.3483	7.15093
FGRRES_04423	-1.31004	6.04492	0.000778233	0.0122701	75.4097	111.997	38.6647	36.8988
FGRRES_08456	-1.30947	6.5077	0.000965038	0.0142673	116.597	141.991	59.0516	45.1939
FGRRES_16378_M	-1.30652	4.21393	0.00144756	0.0190039	25.4394	26.6921	12.2522	8.72414
FGRRES_13880	-1.30622	3.60276	0.00344088	0.0354962	15.7482	18.0699	5.32268	8.4381
FGRRES_02646	-1.30548	3.64876	0.00318746	0.0335218	14.234	20.7299	7.9338	6.1498
FGRRES_01681	-1.30311	2.95858	0.00500117	0.0458111	10.3979	11.0071	5.02139	3.57547
FGRRES_09853	-1.30012	4.56935	0.00106934	0.0153203	31.4964	35.3143	15.8676	11.1555
FGRRES_09270	-1.29887	4.69602	0.000855487	0.0131472	37.2506	35.6812	12.5535	17.1622
FGRRES_09722	-1.2982	6.0597	0.000584879	0.0100646	87.0189	101.907	40.8741	35.8977
FGRRES_04478	-1.29164	4.98468	0.00232306	0.026618	56.0273	33.2046	22.295	14.0158
FGRRES_17268	-1.29078	4.85864	0.00372104	0.0373949	26.7518	54.8518	19.6839	13.5868
FGRRES_10588	-1.28991	3.74365	0.00531743	0.0475878	17.8682	19.4458	10.2436	4.86263
FGRRES_05398	-1.28939	5.70716	0.000694961	0.0113363	74.1983	73.3803	34.9489	25.3143
FGRRES_00051	-1.28254	4.38767	0.00278104	0.030604	23.2185	35.3143	9.84193	14.3019
FGRRES_09092_M	-1.28037	5.16154	0.00051466	0.00918644	49.5665	51.0911	20.6881	20.7377
FGRRES_03294_M	-1.26989	5.85507	0.00172038	0.0214837	91.0569	71.821	25.6091	42.0475
FGRRES_08726	-1.26682	4.7529	0.00110556	0.0155986	35.9382	39.5337	18.3783	12.8717
FGRRES_09966	-1.26286	6.68033	0.0013351	0.0179143	146.579	142.266	67.7888	52.4878
FGRRES_09810	-1.26258	3.96532	0.00205685	0.0245811	21.7043	21.6472	8.63679	9.43923
FGRRES_09319	-1.26117	3.85836	0.00335497	0.0348315	23.7233	16.5106	9.13893	7.57999
FGRRES_10894	-1.26067	5.55583	0.00058816	0.0100713	66.3242	65.6754	26.9147	28.1747
FGRRES_10205	-1.25981	3.80022	0.00279834	0.0307036	19.3824	19.1706	7.13038	9.01017
FGRRES_09518	-1.25951	4.061	0.00240043	0.0273436	20.0891	26.2335	8.93808	10.4404
FGRRES_20376	-1.25872	4.35078	0.00255029	0.0284836	27.0546	29.719	9.23936	14.5879
FGRRES_09778	-1.25368	5.63952	0.00095014	0.0141114	74.1983	65.5837	34.045	24.4562
FGRRES_10450_M	-1.25212	3.97867	0.00230475	0.0265647	20.19	23.4817	9.44022	8.86716
FGRRES_05852	-1.2519	6.41508	0.00170126	0.0213272	109.329	130.342	59.0516	41.4754
FGRRES_20304	-1.24478	7.24733	0.00217323	0.025502	200.79	225.828	80.2418	99.827
FGRRES_09601	-1.24414	5.06529	0.00301722	0.0321836	35.7363	57.6953	24.3035	15.017
FGRRES_00983	-1.2426	4.20725	0.00224652	0.0262348	28.367	22.8396	10.3441	11.2985
FGRRES_08459	-1.24004	8.26042	0.00284199	0.0309249	474.465	386.531	167.313	197.223
FGRRES_05447	-1.23981	5.93206	0.000802274	0.0125475	87.7256	83.1032	35.8527	36.4698
FGRRES_04002	-1.23826	4.47193	0.00168916	0.0212028	33.9192	27.7011	13.3569	12.7287
FGRRES_10511	-1.23786	4.60977	0.00154184	0.0200034	30.8907	36.9654	15.968	12.7287
FGRRES_10716	-1.23558	5.13748	0.0018655	0.0227984	37.9572	60.0802	19.0813	22.5969
FGRRES_09454	-1.23493	5.97183	0.000859476	0.0131877	84.9999	90.4413	37.0579	37.4709
FGRRES_06014	-1.23136	3.97619	0.00459742	0.043295	26.6508	16.7858	8.63679	9.86829
FGRRES_01188	-1.23036	5.57268	0.00172027	0.0214837	61.7814	70.9955	34.8485	21.5958
FGRRES_07141	-1.23002	6.64759	0.00309089	0.0327184	106.401	174.003	64.5751	54.9192
FGRRES_02441	-1.22368	4.28383	0.00198651	0.0238283	26.8527	26.9673	11.4488	11.5845
FGRRES_06509	-1.21936	4.79243	0.00505552	0.0461785	43.2066	33.5715	10.9466	22.1679
FGRRES_06825	-1.21918	7.97277	0.00300783	0.0321188	348.379	353.785	135.879	165.759
FGRRES_06145	-1.21784	4.40949	0.00302759	0.0322236	28.5689	30.1777	15.265	9.86829
FGRRES_10737	-1.21323	6.0413	0.00179509	0.0222171	80.2553	103.008	33.6433	45.4799
FGRRES_16229_M	-1.2127	5.22857	0.00133755	0.0179225	49.9703	54.0263	19.483	25.4573
FGRRES_09988	-1.21119	5.25037	0.0041107	0.0398693	69.8574	35.7729	21.592	24.0271
FGRRES_00866	-1.21071	7.10457	0.0028563	0.0310459	210.481	173.178	75.12	90.6738
FGRRES_01365	-1.20985	4.82197	0.00239676	0.0273338	45.9323	32.3791	19.5834	14.1588
FGRRES_02001	-1.20485	7.19118	0.00379844	0.0379883	242.886	164.097	92.6949	83.8089
FGRRES_02193	-1.20459	5.6341	0.00149537	0.0194999	78.6401	59.1629	27.2159	32.6082
FGRRES_06786	-1.19884	4.22918	0.00282927	0.030821	28.0641	23.4817	11.5492	10.8694
FGRRES_01277	-1.19618	7.40518	0.00364364	0.0369478	236.122	235.184	119.208	86.3833
FGRRES_02240	-1.19414	5.83824	0.00523654	0.0472491	103.272	55.3104	41.5771	27.6026
FGRRES_04334	-1.19372	4.23732	0.00397818	0.0390118	25.8432	25.9583	13.6582	8.86716
FGRRES_13729	-1.19354	4.73137	0.00262921	0.0291641	36.6449	36.5984	19.5834	12.2996
FGRRES_10114	-1.18666	6.81156	0.00447034	0.0423854	179.489	131.993	80.9448	55.7773
FGRRES_04101	-1.18171	5.45522	0.00348802	0.0359063	77.5296	43.5696	25.9104	27.4596
FGRRES_02452	-1.18013	4.86435	0.00360932	0.0366798	32.6069	47.5138	21.0898	14.1588
FGRRES_05938	-1.1789	3.99478	0.00386747	0.0383123	21.3005	22.1976	8.93808	10.2973
FGRRES_08310	-1.1764	4.91428	0.00195269	0.0235387	45.2256	37.6992	19.8847	16.7332
FGRRES_08879	-1.17434	4.52486	0.00426004	0.0408292	34.424	28.7101	16.9723	10.8694
FGRRES_17377	-1.17402	5.34184	0.00491225	0.0452952	66.627	45.0372	18.2779	31.3211
FGRRES_15701	-1.17287	4.56039	0.002296	0.0265314	32.2031	32.4708	15.4659	13.1577
FGRRES_01121	-1.16936	4.34474	0.00305844	0.0324252	29.7803	25.7748	12.6539	12.0136
FGRRES_09197	-1.16819	6.30403	0.00314329	0.0331288	116.799	101.173	39.8699	57.2075
FGRRES_12857_8_M	-1.16698	9.39843	0.00526341	0.0473658	831.223	1035.67	390.664	440.783
FGRRES_16097	-1.16452	5.9372	0.00170687	0.0213699	80.1543	88.6068	39.0664	36.1837
FGRRES_03009	-1.16343	7.21461	0.00550852	0.048804	197.357	212.62	72.0068	111.125
FGRRES_10087	-1.16159	4.9015	0.00280272	0.0307036	37.2506	44.6703	21.4916	15.017
FGRRES_02992	-1.16109	3.98481	0.00563623	0.0495368	18.0701	24.9493	9.23936	10.0113
FGRRES_10725	-1.15836	6.10877	0.00517192	0.0468895	79.9524	109.979	53.6285	31.3211
FGRRES_08678	-1.15721	4.45053	0.0047949	0.0443814	32.405	27.2425	10.9466	15.8751
FGRRES_05389	-1.15626	4.91318	0.00228822	0.0265314	38.462	44.0282	20.4873	16.4471
FGRRES_04054	-1.15617	5.43869	0.00534578	0.0476401	78.4382	40.6344	26.513	26.8875
FGRRES_08312	-1.15604	5.27503	0.00513862	0.0466746	41.8943	64.2995	29.2245	18.3064
FGRRES_16711	-1.1532	4.63173	0.0030023	0.032095	34.424	33.2963	17.4744	12.8717
FGRRES_09857	-1.15286	3.82721	0.00545504	0.0484185	20.4929	17.9782	9.23936	8.00904
FGRRES_04547	-1.15132	3.91425	0.00471081	0.0438114	20.7957	20.0879	9.64107	8.72414
FGRRES_17038	-1.14138	4.98585	0.00231671	0.0266129	42.399	44.1199	21.6924	17.4483
FGRRES_02004	-1.13759	6.12356	0.00475568	0.0441864	117.102	73.9307	38.6647	48.1973
FGRRES_02650	-1.13594	6.10917	0.0035765	0.0364493	103.979	85.1212	50.3143	35.6116
FGRRES_05573	-1.13235	5.14087	0.0055314	0.0489177	35.8373	60.3553	25.2074	18.5924
FGRRES_07380	-1.13133	5.28738	0.00370676	0.037312	42.399	64.1161	25.0065	23.5981
FGRRES_15911	-1.13082	6.62039	0.0039007	0.0385346	136.383	133.094	69.1948	53.775
FGRRES_06940	-1.12936	4.61874	0.00302547	0.0322236	31.5974	35.1308	15.4659	15.017
FGRRES_13662	-1.12558	5.33227	0.00391569	0.0386327	44.0142	65.7671	27.5172	22.74
FGRRES_05894	-1.12183	5.80146	0.00310476	0.0327938	78.3372	73.839	40.7737	29.0328
FGRRES_07347	-1.11884	5.4322	0.00379971	0.0379883	47.5475	69.9865	29.3249	24.7422
FGRRES_08476	-1.11506	5.70937	0.00393869	0.0388203	69.9584	72.5548	39.7694	25.8864
FGRRES_10873	-1.10601	7.0412	0.00566487	0.0496915	193.824	165.198	87.3722	79.3753
FGRRES_01133	-1.10227	6.07686	0.00460231	0.0432991	75.4097	108.053	40.5728	44.9079
FGRRES_17337	-1.1009	4.76567	0.00502587	0.045994	38.1591	35.3143	13.7586	20.5947
FGRRES_17223	-1.09795	6.71348	0.00563705	0.0495368	158.088	127.315	61.5623	71.7954
FGRRES_05328	-1.09016	6.21233	0.00449205	0.0424671	89.3408	111.722	43.2844	51.2007
FGRRES_10893_M	-1.08838	6.30769	0.00478733	0.0443535	107.916	106.86	44.2887	56.7784
FGRRES_00355	-1.08834	5.20325	0.00315323	0.0331977	49.1627	50.3573	23.1988	23.5981
FGRRES_07258	-1.08481	6.05794	0.00389656	0.0385346	88.836	91.542	38.4639	46.6241
FGRRES_05446	-1.07552	4.60364	0.00478579	0.0443535	31.4964	33.755	15.3655	15.589
FGRRES_02812	-1.07139	5.96942	0.00390179	0.0385346	90.1484	78.9756	39.5686	40.9033
FGRRES_09924	-1.04853	4.96591	0.00540692	0.0480791	41.5914	42.0102	22.5963	17.7343
FGRRES_09325	-1.02073	5.04978	0.00566082	0.0496915	45.3266	42.7441	21.7928	21.5958
FGRRES_16684	1.02852	5.58111	0.00529336	0.047416	28.266	34.4888	62.8678	65.2165
FGRRES_05294	1.04628	5.97162	0.004631	0.0434011	42.6009	39.075	85.1628	83.5229
FGRRES_16861	1.05729	6.00431	0.0051977	0.0470291	36.1401	46.9634	91.5902	81.3776
FGRRES_05929	1.06133	6.04048	0.00506382	0.0462109	36.443	48.6145	86.7697	90.8168
FGRRES_01157	1.07076	6.27702	0.00458697	0.0432384	47.4465	52.3752	106.454	103.259
FGRRES_00466	1.09171	6.14366	0.00445678	0.0422981	38.2601	51.8249	96.8124	95.2504
FGRRES_15878	1.0927	5.50926	0.0028683	0.0310865	28.7708	29.1687	59.5537	64.0723
FGRRES_08554	1.11577	7.46716	0.00549035	0.0486874	113.569	109.704	237.612	246.278
FGRRES_08292	1.11797	5.37447	0.00353296	0.0361775	22.209	29.9025	49.6114	63.6433
FGRRES_17456	1.11979	6.08126	0.00394401	0.0388334	35.1306	49.9904	98.9214	86.0972
FGRRES_08342_M	1.12675	5.44595	0.00410335	0.0398377	20.5938	33.9384	58.5494	60.6399
FGRRES_00188	1.13725	6.88835	0.00429072	0.0410424	78.741	69.161	166.007	159.323
FGRRES_17526	1.14099	4.67196	0.00251733	0.0282635	16.6568	14.9512	33.1412	36.6128
FGRRES_17202	1.14296	4.78044	0.00289297	0.0312351	17.3634	16.694	32.1369	43.1916
FGRRES_07853	1.14348	5.81844	0.00468709	0.0436743	39.9762	30.1777	58.1477	96.9666
FGRRES_10032	1.1505	6.47668	0.00357038	0.0364456	59.2577	51.1828	105.248	140.015
FGRRES_08773_M	1.15299	8.23353	0.00553735	0.0489258	212.197	161.07	397.293	432.774
FGRRES_03427	1.15987	4.3448	0.00524073	0.0472491	9.4893	15.4099	27.4168	28.3177
FGRRES_07090_M	1.16092	7.39267	0.0046826	0.0436743	91.5617	115.941	209.091	255.002
FGRRES_00760	1.16385	4.06511	0.00361217	0.0366798	9.99405	10.4567	22.6967	23.169
FGRRES_10253	1.16491	5.33996	0.00340674	0.0352561	25.7423	24.0321	41.9788	69.7931
FGRRES_06075	1.16538	5.63426	0.00229143	0.0265314	36.0392	25.041	63.37	73.6546
FGRRES_03134	1.16593	7.85925	0.00429924	0.0410431	156.17	129.975	325.687	316.357
FGRRES_02689	1.17076	7.6007	0.00385392	0.0382561	116.698	121.903	251.773	285.465
FGRRES_13497	1.17616	4.82905	0.00356813	0.0364456	19.2815	15.4099	30.3292	48.1973
FGRRES_07202_M	1.17628	8.33387	0.00466092	0.0435139	182.72	212.986	403.82	490.554
FGRRES_07339	1.17705	4.76674	0.00251945	0.0282635	16.8587	16.3271	44.4895	30.463
FGRRES_01020	1.17749	5.93509	0.0032499	0.0340312	44.2161	30.6363	68.9939	100.399
FGRRES_13194	1.17883	5.40019	0.00295714	0.0317517	28.1651	23.39	72.1072	44.4788
FGRRES_05268	1.18102	6.50288	0.00213351	0.0252184	54.4121	56.4111	123.325	128.002
FGRRES_06389_M	1.18118	4.0355	0.00410158	0.0398377	8.4798	11.374	22.4958	22.5969
FGRRES_16989	1.18236	3.98071	0.00569812	0.0498931	11.6093	7.52149	19.9851	23.4551
FGRRES_16343_M	1.18329	6.94454	0.00503772	0.0460592	69.2517	81.177	132.263	209.522
FGRRES_08709	1.18792	4.67745	0.00252547	0.0282635	18.4739	12.5664	33.5429	37.1848
FGRRES_16595	1.18885	9.23728	0.00383997	0.0381955	350.902	384.972	813.666	863.976
FGRRES_01162	1.19317	8.10878	0.00532399	0.0476028	168.183	167.582	468.898	298.766
FGRRES_15894	1.19329	4.43503	0.00274961	0.0303268	13.9311	12.1995	26.513	33.3233
FGRRES_15873_M	1.19515	8.30477	0.00365032	0.0369514	186.253	198.035	473.015	406.888
FGRRES_01177	1.19801	8.78709	0.00523736	0.0472491	234.305	301.868	719.365	510.72
FGRRES_01533	1.19939	6.3468	0.00552728	0.0489177	62.1852	36.415	88.7782	137.727
FGRRES_08448	1.20446	6.72832	0.00373515	0.037498	78.6401	49.5317	138.49	156.891
FGRRES_15819	1.20472	5.07431	0.00206966	0.0247039	24.7328	15.8685	45.0921	48.4833
FGRRES_01039	1.20534	6.24338	0.0020417	0.02443	40.1781	51.2745	119.911	90.9599
FGRRES_08605	1.21664	4.05063	0.00319626	0.033578	11.4074	8.34701	23.2993	22.5969
FGRRES_00712	1.21831	7.19795	0.00463952	0.0434215	111.146	65.2168	220.64	189.643
FGRRES_10396	1.22168	5.76642	0.00208119	0.0247419	26.1461	38.9833	63.2695	88.8146
FGRRES_13599	1.2223	4.23248	0.00384818	0.0382381	8.58075	13.7588	23.8014	28.4607
FGRRES_13728	1.22595	6.442	0.00178064	0.022151	52.595	51.3662	104.847	138.442
FGRRES_15806	1.22772	5.51736	0.0019064	0.0231818	33.9192	20.7299	67.9896	59.9248
FGRRES_16629	1.23017	4.71171	0.00256757	0.0285782	13.3254	17.7947	28.7224	44.4788
FGRRES_09678	1.23372	7.70708	0.00251286	0.0282602	131.134	118.051	315.544	270.448
FGRRES_13006	1.23403	4.22745	0.00367131	0.0371229	13.8302	8.34701	25.4082	26.7445
FGRRES_08126	1.23609	6.85434	0.00226694	0.0264106	63.8004	73.9307	141.503	183.064
FGRRES_01409	1.23817	7.33929	0.00428203	0.0409996	121.948	70.7203	241.629	212.812
FGRRES_00970	1.23836	4.2824	0.00191726	0.0232848	10.3979	12.5664	25.81	28.4607
FGRRES_08818	1.23846	5.32062	0.000784795	0.0123336	23.7233	23.6652	54.231	57.6365
FGRRES_06056	1.23856	5.25453	0.00229116	0.0265314	26.7518	18.5285	41.8784	65.0735
FGRRES_03903	1.24061	6.82675	0.00470363	0.0437865	45.7304	89.0654	159.881	158.751
FGRRES_08367	1.24187	6.03137	0.0028199	0.0307534	49.0617	28.5266	75.7226	107.836
FGRRES_05567	1.24431	7.1283	0.00559482	0.0492547	108.622	57.3284	168.92	224.253
FGRRES_01595	1.24786	4.93075	0.00194668	0.0234954	17.0606	18.8954	32.2373	53.346
FGRRES_00716	1.25041	3.73421	0.00495678	0.0455331	9.8931	5.68698	17.4744	19.5936
FGRRES_11200	1.25416	5.67651	0.000878465	0.0134562	34.0202	26.2335	77.7312	65.9316
FGRRES_07221	1.25822	5.35782	0.00231057	0.0266003	24.329	23.8486	40.0707	75.3708
FGRRES_06104	1.25827	5.863	0.00245356	0.0277215	25.0356	43.3861	68.1905	95.6795
FGRRES_08135	1.26429	4.35113	0.00142966	0.0188897	11.5083	12.2912	25.81	31.4641
FGRRES_05805	1.26505	7.09728	0.00369077	0.037206	103.07	57.6953	208.388	177.915
FGRRES_16128	1.26729	5.92951	0.00210657	0.0249303	46.538	24.8576	83.1543	88.6716
FGRRES_08610	1.27268	5.235	0.000702315	0.0113679	22.8147	21.0969	58.8507	47.1961
FGRRES_11602	1.27318	6.01	0.00126932	0.0171738	43.8123	31.4618	76.3252	105.691
FGRRES_08564_M	1.27323	6.90572	0.00142576	0.0188705	73.4916	66.6844	169.924	168.905
FGRRES_10617	1.27531	3.04666	0.00534488	0.0476401	5.2494	4.21937	12.4531	10.4404
FGRRES_03894_M	1.27678	6.85784	0.00188892	0.0230557	69.8574	65.492	193.725	134.151
FGRRES_16524	1.27702	4.70773	0.000805676	0.0125804	13.7292	16.6023	34.8485	38.758
FGRRES_15743	1.28329	6.15755	0.000888934	0.0135329	47.8503	35.1308	101.131	100.828
FGRRES_08628	1.28738	6.00768	0.000967132	0.0142752	44.8218	29.8108	86.0667	96.1085
FGRRES_09456_M	1.29211	8.82482	0.00368207	0.0371568	211.389	314.343	507.462	780.167
FGRRES_04299	1.29377	5.46934	0.000583796	0.0100646	22.6128	28.5266	68.1905	57.2075
FGRRES_06536	1.29728	6.54498	0.00343665	0.0354902	37.3515	70.4451	157.973	106.978
FGRRES_16640	1.30202	4.8856	0.00167573	0.0210886	14.9406	18.9872	30.5301	53.346
FGRRES_05074	1.30239	5.68506	0.00158286	0.0202873	38.6639	20.5465	77.7312	68.2199
FGRRES_05036	1.30982	5.26517	0.00105049	0.0151171	27.3575	16.694	59.3529	49.7705
FGRRES_03127	1.32018	7.62406	0.00114957	0.0160445	115.588	109.887	263.021	300.053
FGRRES_13396	1.32453	6.88844	0.00477838	0.0443535	65.8194	69.2527	102.236	236.267
FGRRES_06408	1.32604	6.16106	0.00213666	0.0252251	53.4026	28.068	85.1628	119.135
FGRRES_02683	1.32858	4.2658	0.000920781	0.0138018	9.79215	11.9243	27.0151	27.6026
FGRRES_13883	1.32909	2.75787	0.00482367	0.0445628	3.8361	3.66902	10.5449	8.29508
FGRRES_02573	1.33274	5.2932	0.000616304	0.0103906	25.2375	19.1706	47.3015	64.6444
FGRRES_01330	1.34139	8.52324	0.00526853	0.0473681	129.115	287.101	603.37	451.367
FGRRES_08489	1.34165	8.94785	0.00119772	0.0165269	287.102	271.599	648.764	767.295
FGRRES_00952	1.34669	2.52539	0.00534776	0.0476401	2.6247	3.66902	7.9338	8.15206
FGRRES_12150_M	1.34732	4.7835	0.00296218	0.0317708	21.4014	9.53945	32.8399	45.909
FGRRES_04527	1.34798	5.22766	0.0004106	0.0078014	17.7672	24.3072	50.3143	56.9214
FGRRES_08978	1.34885	3.07367	0.00559335	0.0492547	5.75415	3.57729	9.54065	14.3019
FGRRES_03211	1.34933	6.79201	0.00231988	0.0266129	75.4097	49.3483	199.751	117.99
FGRRES_05716_M	1.35286	6.05044	0.000280473	0.0057441	36.342	38.0661	98.118	91.961
FGRRES_11024	1.35624	4.21654	0.000695699	0.0113363	9.6912	11.0071	26.3121	26.7445
FGRRES_05167	1.35653	4.76621	0.0023195	0.0266129	18.3729	12.016	51.6199	26.0294
FGRRES_16598	1.35728	4.96318	0.000577431	0.0099976	14.8397	19.9961	37.6604	51.7727
FGRRES_16686	1.36094	6.10541	0.00286502	0.0310865	54.1092	22.9314	86.4684	111.412
FGRRES_08973	1.3623	4.07057	0.00249179	0.0280882	6.8646	11.7409	28.8228	19.0215
FGRRES_00422	1.36421	4.29227	0.0011064	0.0155986	10.095	11.6491	22.3954	33.7524
FGRRES_06390	1.36563	4.47528	0.00102115	0.0148709	13.4264	11.2822	24.9061	38.9011
FGRRES_00599	1.36582	3.16117	0.00305986	0.0324252	3.8361	5.96215	12.7543	12.5856
FGRRES_01418	1.36703	5.61343	0.000231724	0.00503173	28.6698	25.8666	77.1286	63.5003
FGRRES_06679_M	1.36737	3.6637	0.00216246	0.0254394	7.57125	6.42078	14.0599	22.1679
FGRRES_16536	1.37751	4.81062	0.000349279	0.00689206	13.0226	17.9782	40.8741	39.7592
FGRRES_04058_M	1.37828	4.98674	0.000968504	0.0142752	21.4014	13.6671	55.8379	35.1826
FGRRES_12495	1.38386	7.45549	0.00310235	0.0327938	67.3337	126.948	313.234	193.79
FGRRES_00868	1.38521	3.77104	0.00141879	0.0188039	9.0855	5.87043	19.1817	19.8796
FGRRES_01768	1.38908	4.37117	0.00111685	0.0157004	8.17695	14.4926	28.6219	30.892
FGRRES_09955	1.39041	8.83925	0.00238565	0.027271	184.84	320.856	537.289	788.605
FGRRES_06423	1.39049	6.86713	0.000519038	0.00923071	60.8729	67.8768	180.67	156.891
FGRRES_09101	1.39156	7.28246	0.00382194	0.0380551	118.616	53.109	181.272	269.304
FGRRES_09431	1.39567	7.59218	0.000637986	0.010591	108.925	103.466	304.096	254.716
FGRRES_06364	1.39603	4.27482	0.0008205	0.0127709	11.7102	9.44772	22.8975	32.8943
FGRRES_10979	1.39863	6.98976	0.00109719	0.015559	53.0997	86.4971	203.065	165.044
FGRRES_15880	1.39997	8.56775	0.000651564	0.0107796	213.106	203.814	575.652	524.592
FGRRES_13105	1.40293	4.00041	0.000543674	0.00954669	8.58075	8.80564	22.998	23.026
FGRRES_00815	1.40335	7.14234	0.00053735	0.00949304	83.5866	71.2707	222.95	186.639
FGRRES_11386	1.40528	7.14619	0.000710174	0.0114716	65.1128	89.9827	227.77	183.064
FGRRES_10176	1.4084	4.97421	0.000500298	0.00897655	19.4834	14.7678	35.5515	55.4912
FGRRES_00848	1.41501	5.87821	0.000357784	0.00697633	29.7803	34.2136	66.5837	104.261
FGRRES_20346	1.41963	2.42483	0.00331007	0.0344758	2.6247	3.02694	7.73294	7.43697
FGRRES_01271	1.42061	5.08169	0.000249897	0.00527332	18.8777	17.7947	39.9703	58.3516
FGRRES_15005	1.4328	2.10247	0.00519343	0.0470291	2.72565	1.74278	5.92524	6.1498
FGRRES_09267	1.43639	9.24872	0.00107659	0.0153387	284.376	371.947	1074.48	701.792
FGRRES_02137	1.43734	3.20542	0.00331866	0.0345283	3.4323	6.32906	10.7458	15.8751
FGRRES_06542_M	1.43769	8.29001	0.00312081	0.0329276	112.256	225.094	574.046	339.812
FGRRES_12777	1.44119	2.34002	0.00376251	0.0376949	2.4228	2.84349	6.1261	8.29508
FGRRES_13654_M	1.44571	3.43283	0.00486262	0.04488	3.12945	8.25529	17.374	13.7298
FGRRES_07444	1.44575	4.19774	0.00161127	0.0205315	10.2969	9.26427	17.5749	35.8977
FGRRES_05064	1.4459	9.30409	0.000757864	0.0120269	396.633	282.147	833.551	1015.72
FGRRES_17317	1.44813	4.99747	0.00252759	0.0282635	23.4204	10.7319	31.6348	61.641
FGRRES_13299	1.44998	8.09097	0.0018253	0.0224433	184.335	107.777	298.873	499.278
FGRRES_00353	1.45041	5.86977	0.000157518	0.00380231	32.5059	29.9942	72.1072	98.8259
FGRRES_10496	1.45207	4.73946	0.00202331	0.0242399	14.3349	14.1257	21.8933	56.2063
FGRRES_04683	1.45223	6.75746	0.00243847	0.0276152	33.6164	82.0025	176.452	140.015
FGRRES_13119	1.45247	6.32258	0.000237595	0.00511356	46.538	38.9833	98.7206	135.439
FGRRES_15926	1.46046	3.66108	0.00155043	0.0200034	8.2779	5.0449	21.6924	14.8739
FGRRES_15772	1.46067	4.21251	0.00145085	0.0190214	12.0131	7.61321	19.3826	34.7535
FGRRES_17272	1.46805	1.78521	0.00448554	0.0424468	1.91805	1.55933	4.92096	4.71961
FGRRES_01214	1.47106	4.93698	0.000110486	0.00285095	17.4644	14.8595	40.7737	48.9124
FGRRES_17618	1.47132	7.1876	0.000753029	0.0119697	90.5522	63.8409	263.221	164.757
FGRRES_03212	1.4761	4.23984	0.000678253	0.0111642	11.3064	8.53047	20.9894	34.3245
FGRRES_16293	1.47767	3.00094	0.00542088	0.0481592	3.53325	4.76972	7.02995	16.3041
FGRRES_09635	1.4799	5.33309	0.000357315	0.00697633	26.5499	15.8685	48.3058	70.0791
FGRRES_05253	1.48828	2.2114	0.00352656	0.03615	2.11995	2.56831	5.4231	7.86602
FGRRES_10883	1.49165	5.14485	0.000204122	0.00461724	23.3195	13.6671	50.2139	53.775
FGRRES_04805	1.49208	10.6062	0.00414034	0.0400135	528.372	1106.76	1468.26	3131.54
FGRRES_16492	1.49313	4.07003	0.00034415	0.00683243	8.17695	9.26427	20.7886	28.4607
FGRRES_11248	1.49932	6.20624	0.00457694	0.0431857	17.0606	59.8967	124.43	93.2481
FGRRES_01488	1.5051	4.44172	0.000446956	0.00828188	13.4264	9.08082	25.5087	38.472
FGRRES_09892	1.50749	6.69187	0.000127067	0.00318584	55.6235	51.8249	141.101	164.471
FGRRES_20283	1.51262	5.15149	7.02147e-05	0.00203261	20.6948	16.052	56.7417	48.0543
FGRRES_03511	1.51368	3.17586	0.00182951	0.0224433	4.54275	4.678	9.33979	17.1622
FGRRES_00769	1.5183	8.00058	0.000538278	0.00949304	103.474	161.437	324.683	434.348
FGRRES_02054	1.51943	4.25203	0.000832455	0.0128951	9.2874	10.2732	18.6796	37.6139
FGRRES_02145	1.52594	5.3593	0.00528504	0.047416	8.17695	33.9384	65.0772	56.3493
FGRRES_01713	1.52602	4.76324	0.000376459	0.00732438	14.7387	13.1167	27.2159	53.2029
FGRRES_11697	1.52851	4.14655	0.000605738	0.0103018	7.77315	10.2732	33.1412	18.8785
FGRRES_02020	1.52959	5.40687	6.74519e-05	0.00198996	18.0701	25.4079	68.0901	57.4935
FGRRES_01928	1.53633	3.42216	0.00161833	0.0205792	5.2494	5.59525	10.3441	21.3098
FGRRES_09583	1.54047	7.78812	0.00118736	0.0164071	151.223	74.848	262.217	395.447
FGRRES_13611_M	1.54263	2.2375	0.00421939	0.0405195	1.4133	3.21039	6.72867	6.86489
FGRRES_05757_M	1.54575	10.1772	0.000471643	0.00859931	644.162	537.236	2092.41	1356.67
FGRRES_12147	1.54652	2.51269	0.00510098	0.0464194	3.53325	2.10969	10.9466	5.43471
FGRRES_01590	1.5509	5.2105	5.26854e-05	0.00163746	21.4014	16.1437	49.7118	60.3539
FGRRES_09102	1.55212	3.25395	0.00113777	0.0159254	6.2589	3.30212	13.859	14.1588
FGRRES_11063	1.55519	6.94484	0.0007517	0.0119681	40.0772	84.846	199.751	167.475
FGRRES_00295	1.55649	5.94528	0.00161247	0.0205315	43.2066	19.1706	124.229	59.0667
FGRRES_03749_M	1.55854	11.064	0.000220475	0.00487449	975.884	1194.45	3509.05	2883.83
FGRRES_13955	1.56166	3.08656	0.000926136	0.0138607	5.0475	3.39384	13.859	11.0124
FGRRES_15820	1.56543	3.56479	0.000548539	0.00958023	5.6532	6.1456	13.3569	21.7388
FGRRES_11264	1.56669	7.61138	0.00103049	0.0149622	59.3586	137.863	304.899	279.458
FGRRES_00814	1.5684	7.15856	0.000193903	0.00442791	67.4346	76.499	255.79	171.05
FGRRES_08617	1.57557	6.8507	0.000256247	0.00536079	51.6864	64.1161	216.824	128.288
FGRRES_20057	1.58101	3.27556	0.000540336	0.00950522	3.93705	5.59525	12.6539	16.0181
FGRRES_16149_M	1.58299	5.71641	0.000227315	0.00499169	30.5879	21.9224	53.9298	103.545
FGRRES_01497	1.58412	3.88822	0.0028139	0.0307534	9.38835	5.32008	12.3526	31.8932
FGRRES_16533	1.58464	5.74855	1.85138e-05	0.000695376	26.6508	26.9673	76.526	84.381
FGRRES_01455_M	1.58757	5.26486	0.000230849	0.00502393	18.7767	19.4458	77.4299	37.3279
FGRRES_04207	1.59013	10.9507	0.00418119	0.0403118	450.742	1523.01	3459.94	2482.66
FGRRES_16424	1.59107	5.18988	3.04228e-05	0.00103843	16.9596	19.2623	62.0644	47.0531
FGRRES_09287	1.595	4.18107	0.00110073	0.0155865	5.55225	12.2912	33.6433	20.3086
FGRRES_00672	1.59715	3.52361	0.00023035	0.00502393	5.95605	5.32008	15.4659	18.7354
FGRRES_05046	1.59736	5.45136	0.000119264	0.00302135	25.4394	17.8865	82.7525	48.1973
FGRRES_12154	1.59945	6.81582	0.000196083	0.00446721	49.5665	62.0981	126.64	211.954
FGRRES_05683	1.60277	7.71693	0.000234328	0.00506564	112.559	95.7614	241.429	391.442
FGRRES_10372	1.60374	5.36967	8.11654e-05	0.00223676	18.5748	22.1976	78.2333	45.6229
FGRRES_20385	1.60543	1.44136	0.00424913	0.0407648	1.51425	1.00898	3.31412	4.43358
FGRRES_08273	1.60624	5.88953	0.00244803	0.0276912	46.0332	12.4747	96.5112	81.5206
FGRRES_15749	1.60632	7.95854	0.00144537	0.0190007	131.235	114.657	204.27	544.615
FGRRES_16281	1.60973	10.7311	0.00164748	0.0208499	626.092	1051.72	1527.51	3593.34
FGRRES_12432	1.61034	1.38213	0.00538431	0.0479219	0.90855	1.46761	4.41883	2.86037
FGRRES_09373	1.6106	9.73882	0.000789235	0.0123834	498.188	344.796	853.637	1720.8
FGRRES_07188	1.62416	3.13682	0.000453214	0.00836596	4.13895	4.3111	15.1646	10.8694
FGRRES_01404	1.62417	8.16096	0.000336823	0.00672817	182.518	97.7793	457.248	406.745
FGRRES_03347_M	1.62707	9.12575	0.000115055	0.00294697	312.642	233.716	853.536	834.085
FGRRES_09230	1.62917	6.04748	1.49349e-05	0.000581146	31.0926	33.3881	91.8915	107.693
FGRRES_16645	1.63076	7.11573	0.000735408	0.0117472	96.4073	38.8916	212.405	206.519
FGRRES_12981_M	1.63193	3.68762	0.00182821	0.0224433	3.0285	9.35599	19.3826	19.1645
FGRRES_09582	1.63283	7.94053	9.65154e-05	0.00255136	101.758	137.68	367.666	374.995
FGRRES_02467	1.63456	3.60086	0.00085076	0.013134	6.56175	5.13662	11.7501	24.7422
FGRRES_15288	1.6346	1.81353	0.00164914	0.0208499	1.4133	1.83451	5.02139	5.14867
FGRRES_16161_M	1.63817	5.04472	8.77177e-05	0.00236495	20.6948	11.2822	55.2353	44.1928
FGRRES_15139	1.63967	2.04123	0.0012361	0.0168887	1.71615	2.10969	6.1261	5.86376
FGRRES_09268	1.64054	2.49314	0.000734685	0.0117472	2.92755	2.38486	8.43594	8.15206
FGRRES_02776	1.64701	2.71354	0.000979412	0.0143706	2.4228	3.76074	8.23508	11.2985
FGRRES_04890	1.65463	4.02937	0.000355712	0.00697633	9.38835	6.23733	17.5749	31.7501
FGRRES_00444	1.65643	8.70225	7.32411e-05	0.00207723	184.335	216.747	679.595	584.803
FGRRES_01645	1.66066	3.44857	0.00127111	0.017174	5.0475	5.32008	9.54065	23.4551
FGRRES_05428	1.66161	8.1563	7.58281e-05	0.00212581	156.17	117.775	447.908	418.759
FGRRES_07024	1.66383	6.23221	0.000187536	0.00430271	35.7363	36.2315	156.266	71.6523
FGRRES_01366	1.66533	2.12128	0.00328961	0.0343362	2.92755	1.10071	6.72867	6.00678
FGRRES_06412	1.66568	2.4549	0.00193085	0.0233914	2.8266	2.29314	5.52353	10.8694
FGRRES_13332	1.6659	1.06437	0.00451851	0.0426758	0.90855	0.917254	3.11326	2.71735
FGRRES_06897	1.67056	6.68184	0.00104324	0.0150797	73.1888	24.8576	176.853	135.153
FGRRES_07567	1.67605	4.53095	0.000207837	0.00463246	9.38835	12.4747	46.4981	23.312
FGRRES_11853	1.68298	2.10603	0.00498407	0.0457406	3.0285	0.917254	7.02995	5.57773
FGRRES_01705	1.68366	8.6896	0.000611821	0.010333	268.931	123.004	758.23	500.708
FGRRES_06727	1.68662	5.28769	0.00157325	0.0202174	28.8717	8.07184	48.4062	70.5082
FGRRES_04892	1.69307	1.33073	0.00239039	0.0272931	1.0095	1.19243	3.6154	3.57547
FGRRES_10191	1.69483	3.99359	0.00223136	0.0261211	11.5083	3.39384	29.5258	18.5924
FGRRES_09232	1.69926	5.31209	0.000123193	0.00311279	25.8432	11.4657	57.043	64.0723
FGRRES_06497	1.69936	4.1436	3.35758e-05	0.00112972	7.8741	8.62219	24.1027	29.6049
FGRRES_07528	1.70698	9.98009	5.05525e-05	0.00158637	507.678	439.457	1485.13	1607.1
FGRRES_00293	1.70707	4.98083	1.26114e-05	0.000506958	16.5558	12.9333	41.1754	55.2052
FGRRES_08734	1.71185	1.70113	0.00129428	0.0174372	1.4133	1.46761	4.11754	5.43471
FGRRES_16699	1.71711	2.61956	0.000427655	0.00804505	2.92755	2.66004	8.03423	10.4404
FGRRES_11058	1.71949	6.83594	0.00216267	0.0254394	21.5024	84.7543	186.193	163.899
FGRRES_06959	1.72007	5.05769	1.93576e-05	0.000710608	17.9691	12.9333	41.2758	60.6399
FGRRES_04888_M	1.7254	8.61172	5.70687e-05	0.00174033	146.882	216.289	616.928	584.088
FGRRES_01424	1.72609	6.68506	5.4093e-05	0.00167585	60.57	34.8557	143.511	172.194
FGRRES_15810	1.72964	3.1387	0.000478109	0.00868364	3.4323	4.58627	9.64107	17.1622
FGRRES_02336	1.73125	1.76864	0.0010385	0.0150335	1.71615	1.28416	5.12182	4.86263
FGRRES_05838	1.73916	4.5405	0.000151544	0.00370417	6.96555	14.3092	42.7823	28.3177
FGRRES_16673	1.74033	7.0439	4.90928e-05	0.00156582	55.0178	66.4092	249.362	156.319
FGRRES_06334	1.74149	4.70305	0.00031136	0.00628177	16.5558	7.33803	28.6219	51.3437
FGRRES_16816_M	1.74359	6.63191	1.83755e-05	0.000692857	39.9762	51.0911	175.548	129.432
FGRRES_11408	1.74406	6.51954	8.89265e-05	0.00238313	34.0202	50.1738	182.477	99.541
FGRRES_13615_M	1.7479	8.53228	4.82249e-05	0.00154563	154.252	185.377	467.994	672.903
FGRRES_13642	1.74875	1.81635	0.000851927	0.013134	1.4133	1.65106	5.62396	4.71961
FGRRES_12707	1.74924	2.02654	0.000977498	0.0143642	2.2209	1.37588	5.4231	6.72188
FGRRES_11394	1.75448	1.75369	0.00252767	0.0282635	1.91805	1.00898	6.22653	3.57547
FGRRES_17002	1.76519	6.29522	4.74328e-06	0.00023124	38.2601	33.0212	111.374	131.005
FGRRES_06414	1.76556	6.91873	6.08122e-05	0.00182587	71.1698	38.7081	194.328	179.202
FGRRES_11081	1.76868	6.88075	5.05211e-05	0.00158637	38.361	68.4272	189.106	174.912
FGRRES_13162	1.77206	3.06465	0.000174929	0.00411679	4.2399	3.21039	10.9466	14.5879
FGRRES_15879	1.77488	4.79692	8.91944e-06	0.000400207	14.9406	10.0898	38.3634	47.3392
FGRRES_20170	1.78397	3.56226	0.000339999	0.00676383	3.2304	7.24631	14.8633	21.4528
FGRRES_07027	1.78569	7.05583	1.03336e-05	0.000438975	57.2387	62.2816	189.106	223.109
FGRRES_08633_M	1.78831	2.16045	0.000701051	0.0113679	2.32185	1.55933	5.62396	7.86602
FGRRES_10429	1.78843	5.14454	0.0017906	0.0221898	7.0665	24.4907	76.3252	32.7513
FGRRES_05921	1.78898	6.89106	2.62591e-05	0.000925537	64.709	41.7351	167.212	200.655
FGRRES_10341	1.79146	5.72508	0.000228392	0.00500405	12.114	35.1308	88.7782	74.9418
FGRRES_11079_M	1.79203	7.27298	0.0015496	0.0200034	28.367	110.071	266.335	213.241
FGRRES_02569	1.79499	3.11502	0.00018332	0.00423878	2.8266	4.76972	11.9509	14.5879
FGRRES_04083	1.79519	7.05323	3.68119e-05	0.00122221	75.6116	43.111	207.484	204.517
FGRRES_11409	1.79812	6.77129	1.22241e-05	0.000500168	40.38	57.0532	163.798	175.198
FGRRES_11747	1.80072	3.05517	0.0012956	0.0174372	5.55225	1.74278	13.7586	11.5845
FGRRES_16488	1.80443	1.65335	0.00250371	0.02819	0.70665	1.92623	3.81626	5.57773
FGRRES_11162	1.80667	6.32061	0.00058908	0.0100713	21.6033	49.3483	72.6093	175.913
FGRRES_06508	1.80755	9.0014	0.00143885	0.0189407	120.231	335.073	1104	489.839
FGRRES_15508_M	1.81159	1.41993	0.00110356	0.0155986	1.2114	1.00898	3.71583	4.14754
FGRRES_16069	1.81236	5.90022	0.000443305	0.00824565	13.7292	39.075	65.479	120.279
FGRRES_01462	1.81347	7.98415	1.01979e-05	0.000437025	112.66	111.538	381.224	406.888
FGRRES_01615	1.81405	4.91055	2.00574e-05	0.000733526	17.2625	9.26427	52.825	40.3313
FGRRES_11948	1.8162	1.43589	0.00181359	0.0223704	1.51425	0.733803	4.3184	3.57547
FGRRES_13511	1.81691	1.83242	0.001543	0.0200034	1.51425	1.46761	7.02995	3.43245
FGRRES_13569	1.81845	6.28995	2.23289e-06	0.000129295	37.5534	31.4618	125.434	117.99
FGRRES_10093	1.81947	3.32661	0.000111774	0.00287655	5.35035	3.39384	13.0556	17.8773
FGRRES_02552	1.82028	3.85605	0.000124751	0.00314399	8.2779	4.40282	17.6753	27.1735
FGRRES_16074	1.82399	3.66054	0.0012545	0.0170682	2.4228	8.53047	23.6005	15.303
FGRRES_06562	1.82712	2.55966	0.000271734	0.00561238	3.12945	1.92623	8.93808	9.01017
FGRRES_20198	1.83346	2.53341	0.000204567	0.00461724	2.8266	2.10969	9.44022	8.15206
FGRRES_12736	1.83724	2.31555	0.000254826	0.00534256	1.8171	2.38486	7.13038	8.00904
FGRRES_09248	1.84084	1.54441	0.000760187	0.0120441	1.0095	1.37588	4.21797	4.43358
FGRRES_12792	1.8449	3.82067	1.43271e-05	0.00056199	6.8646	5.32008	21.4916	22.3109
FGRRES_12691	1.84525	4.9065	6.18474e-05	0.00183991	17.8682	8.16356	36.6562	56.9214
FGRRES_15842	1.84669	8.66664	3.83301e-05	0.00125547	223.907	129.608	588.306	683.2
FGRRES_01011	1.86392	3.44505	0.000311893	0.00628177	6.35985	2.93521	12.4531	21.4528
FGRRES_13716	1.86418	6.28597	1.63546e-06	0.000101336	29.8812	37.2405	113.383	131.148
FGRRES_10126	1.86449	3.43069	0.000257363	0.00537259	4.038	5.13662	10.3441	23.312
FGRRES_13758	1.87416	0.981381	0.00182776	0.0224433	0.70665	0.825529	2.71155	3.00339
FGRRES_01587	1.87554	8.6462	1.87651e-05	0.000698727	210.38	132.727	661.418	597.532
FGRRES_13109	1.8801	2.49761	0.000178109	0.00414508	1.91805	2.75176	9.54065	7.72301
FGRRES_01239	1.88275	1.6912	0.000472043	0.00859931	1.51425	1.10071	4.82054	4.86263
FGRRES_03379	1.88689	5.14685	8.07128e-05	0.00223061	14.8397	15.2264	30.2288	81.2346
FGRRES_05532	1.88775	5.82583	1.38427e-05	0.000549641	20.5938	27.5176	118.505	59.4958
FGRRES_11080	1.89202	5.65989	0.000384595	0.00740334	9.0855	33.6632	89.4812	69.364
FGRRES_15451	1.89347	2.58235	0.000267817	0.00554323	1.8171	3.11866	7.53209	11.0124
FGRRES_10842	1.89461	2.31367	0.000287155	0.00586859	2.6247	1.46761	7.2308	8.00904
FGRRES_12387	1.90454	3.58892	0.000353594	0.00696308	7.36935	2.66004	22.6967	14.7309
FGRRES_09040	1.90569	3.42828	0.00434037	0.0413952	7.36935	1.55933	23.6005	9.72527
FGRRES_06656	1.90712	1.89524	0.000260821	0.00542152	1.6152	1.37588	5.82481	5.43471
FGRRES_09990	1.90894	7.37207	5.53827e-06	0.000265401	80.3562	58.8877	234.499	288.469
FGRRES_00829	1.91422	4.43025	1.62561e-06	0.000101336	8.78265	9.17254	32.0365	35.7547
FGRRES_01139	1.91443	1.16803	0.00129596	0.0174372	0.8076	0.917254	3.81626	2.71735
FGRRES_00384	1.91546	2.11006	0.000241465	0.00515314	1.91805	1.55933	7.53209	5.57773
FGRRES_11950	1.91679	2.34965	0.000357852	0.00697633	1.8171	2.29314	9.94236	5.57773
FGRRES_08001	1.93096	2.47279	0.000154939	0.00376813	1.71615	2.75176	7.63252	9.58225
FGRRES_13521	1.93298	10.6659	7.01776e-05	0.00203261	774.691	573.926	1645.81	3503.96
FGRRES_04233	1.93526	3.34106	0.000199803	0.00454131	4.54275	3.76074	9.64107	22.3109
FGRRES_03321	1.94273	6.82873	2.66957e-06	0.000148775	38.9667	54.7601	163.296	197.223
FGRRES_07408	1.94316	2.32721	0.000428386	0.00804505	1.8171	2.20141	5.22225	10.4404
FGRRES_16710	1.94416	2.4568	0.00256143	0.0285425	0.90855	3.48557	5.72439	11.4415
FGRRES_12992	1.94448	0.86033	0.00400525	0.0391589	0.4038	0.917254	3.41455	1.71622
FGRRES_15333	1.95046	1.92567	0.000208099	0.00463246	1.6152	1.37588	5.22225	6.43584
FGRRES_00966	1.96098	4.64435	6.21718e-07	4.44712e-05	10.5998	9.7229	44.4895	34.6105
FGRRES_15444	1.96622	2.30507	0.000339476	0.00676383	2.72565	1.19243	7.02995	8.29508
FGRRES_11644	1.96738	0.975565	0.0019035	0.0231755	1.0095	0.458627	2.5107	3.28943
FGRRES_13259	1.97368	0.90712	0.00370895	0.037312	1.11045	0.275176	3.11326	2.2883
FGRRES_16013	1.97578	9.7687	0.000172568	0.00407461	181.811	525.312	1383.9	1397.72
FGRRES_06431	1.97694	0.681287	0.00272498	0.0300892	0.50475	0.642078	1.8077	2.86037
FGRRES_02049	1.98141	8.00579	3.7791e-06	0.000195548	107.209	100.439	331.713	488.409
FGRRES_15022	1.98267	3.7632	3.7377e-06	0.000194441	5.14845	5.68698	23.701	19.1645
FGRRES_09742	1.98705	4.33808	3.99519e-05	0.00129984	10.3979	5.7787	42.3805	21.5958
FGRRES_15763	1.98853	6.30491	1.16241e-05	0.000481188	29.9822	33.5715	79.1371	173.339
FGRRES_05045	1.98894	8.85519	3.89206e-06	0.000199197	218.658	154.007	682.708	796.614
FGRRES_05085	2.00126	3.68572	4.03226e-05	0.00130753	5.0475	5.13662	13.2565	27.7456
FGRRES_17630	2.00434	8.3884	0.000507079	0.00906777	205.03	62.2816	702.191	370.132
FGRRES_20144	2.01088	4.61224	1.19241e-06	7.83768e-05	12.0131	7.33803	41.8784	36.0407
FGRRES_05843	2.01326	9.80323	1.85747e-06	0.000111629	335.154	374.24	1395.95	1467.94
FGRRES_01569	2.01859	4.78882	9.35706e-06	0.000415641	14.8397	6.97113	35.3506	53.0599
FGRRES_15385	2.02122	0.731207	0.0028891	0.031228	0.6057	0.550353	3.11326	1.5732
FGRRES_13043_M	2.02524	1.14305	0.00298613	0.0319572	0.50475	1.10071	1.90813	4.86263
FGRRES_02755	2.02824	0.831423	0.00162685	0.0206606	0.6057	0.642078	3.11326	2.00226
FGRRES_13649	2.03607	1.00891	0.00125186	0.01706	0.70665	0.733803	2.20941	3.8615
FGRRES_10155	2.04367	1.52944	0.000275844	0.00567317	1.0095	1.10071	5.02139	3.71848
FGRRES_11250	2.0464	6.24886	0.00495371	0.0455331	10.095	48.9814	200.052	44.0497
FGRRES_12986	2.04863	0.645452	0.00280271	0.0307036	0.70665	0.366902	2.71155	1.71622
FGRRES_07988	2.06073	3.54288	8.56645e-05	0.00232129	2.52375	6.32906	22.8975	14.1588
FGRRES_05528	2.06338	0.771599	0.00277741	0.0305987	0.90855	0.275176	2.91241	2.00226
FGRRES_09153_M	2.06642	1.83396	0.000380657	0.00737656	1.8171	0.825529	4.41883	6.72188
FGRRES_13464	2.07892	0.648582	0.00160083	0.0204368	0.50475	0.550353	2.00856	2.57434
FGRRES_00023	2.0825	2.65804	0.00196087	0.0236081	0.70665	3.94419	12.5535	7.29395
FGRRES_02589	2.08756	3.43105	7.11331e-06	0.000327954	3.2304	4.86145	14.4616	20.1656
FGRRES_06213	2.08806	3.5533	7.08137e-05	0.00203809	3.8361	4.95317	26.6134	10.7264
FGRRES_08062	2.0959	1.44719	0.00107693	0.0153387	1.4133	0.550353	2.91241	5.57773
FGRRES_15420	2.10712	0.86489	0.00139753	0.0185473	0.30285	0.917254	2.30984	3.14641
FGRRES_07424	2.12265	2.80609	0.000218146	0.00483399	3.8361	1.28416	13.0556	9.15319
FGRRES_15840	2.12463	1.19996	0.00242211	0.0274939	1.31235	0.275176	4.41883	2.43132
FGRRES_17027	2.1302	5.39476	6.52026e-07	4.62986e-05	18.3729	12.8416	48.7075	88.0995
FGRRES_00701	2.13171	3.00423	5.66784e-06	0.000270278	2.72565	3.11866	11.7501	14.0158
FGRRES_04732	2.13832	3.19422	0.000384593	0.00740334	1.2114	5.4118	16.0685	13.3007
FGRRES_09552	2.13921	10.7755	1.23911e-05	0.000500168	779.94	517.148	1881.62	3832.47
FGRRES_01223_M	2.14222	1.15183	0.00125913	0.0170834	0.4038	1.10071	2.30984	4.5766
FGRRES_03323	2.1543	1.16783	0.00166224	0.020946	0.2019	1.28416	3.91669	2.86037
FGRRES_17267	2.15463	1.73287	0.000976246	0.0143642	1.6152	0.733803	3.01284	7.57999
FGRRES_03996	2.15732	3.42988	9.8112e-06	0.000424193	2.72565	5.0449	14.0599	20.8807
FGRRES_01851	2.1639	4.90209	1.91474e-05	0.000705554	8.98455	12.7498	25.5087	72.2244
FGRRES_10311	2.1672	4.20108	4.34355e-06	0.000214488	8.2779	5.0449	21.4916	38.472
FGRRES_12550	2.16745	0.592004	0.00229913	0.0265314	0.6057	0.366902	1.50642	3.00339
FGRRES_12548	2.16777	5.05348	3.13719e-08	3.67649e-06	12.6188	11.4657	44.8912	63.5003
FGRRES_17640	2.16979	7.73145	1.90128e-07	1.71256e-05	71.1698	83.2867	370.579	324.509
FGRRES_09141_M	2.17534	2.93168	6.61407e-06	0.000306389	3.2304	2.20141	11.8505	12.7287
FGRRES_02074	2.187	4.67714	3.97943e-06	0.000201625	13.2245	5.13662	37.6604	45.909
FGRRES_11944	2.18727	7.44163	1.42707e-05	0.00056199	88.2303	36.8736	344.668	224.968
FGRRES_06527	2.18802	7.54317	1.00103e-06	6.71587e-05	82.2743	51.9166	252.576	358.977
FGRRES_20090	2.20394	2.69817	9.47137e-06	0.000416472	2.32185	2.20141	8.83765	12.1566
FGRRES_15310	2.21694	0.756379	0.000694862	0.0113363	0.6057	0.458627	2.71155	2.2883
FGRRES_16974	2.21797	5.10701	3.11266e-08	3.67649e-06	10.5998	13.6671	67.1862	45.766
FGRRES_15513	2.22612	0.0307206	0.00434662	0.0414142	0.2019	0.366902	1.60685	1.14415
FGRRES_06046	2.22811	5.32194	2.89955e-07	2.41084e-05	13.9311	14.1257	43.4853	88.2425
FGRRES_09408	2.23321	2.96452	0.000170253	0.00403547	2.92755	2.47659	6.32695	19.3075
FGRRES_07536_M	2.239	5.20917	1.54981e-06	9.85396e-05	7.6722	18.0699	49.5109	72.3674
FGRRES_04510	2.24077	4.92661	0.0041419	0.0400135	1.0095	20.0879	57.4447	42.4765
FGRRES_16400	2.24773	0.663819	0.00176123	0.0219376	0.8076	0.183451	1.90813	2.86037
FGRRES_09078	2.25056	4.52104	4.03588e-06	0.000202617	8.58075	7.24631	53.3272	21.8819
FGRRES_03150	2.25353	3.07037	9.72778e-06	0.000422464	2.019	3.66902	16.3697	10.8694
FGRRES_08512_M	2.26083	1.75262	6.40464e-05	0.00189952	0.90855	1.28416	6.42738	4.14754
FGRRES_03869	2.26489	6.37561	0.00112152	0.0157434	14.6378	42.3772	230.181	43.9067
FGRRES_12557	2.27517	2.92394	1.85895e-06	0.000111629	2.52375	2.56831	11.3483	13.4438
FGRRES_17515	2.28373	5.28133	1.7792e-06	0.000108856	19.2815	7.15458	70.0986	58.4946
FGRRES_04105	2.28402	5.96845	3.09699e-08	3.67649e-06	24.228	18.3451	128.146	79.0893
FGRRES_11906	2.28477	0.918918	0.000452093	0.00836114	0.6057	0.550353	3.51497	2.14528
FGRRES_12862	2.28544	7.61056	1.78378e-07	1.63704e-05	82.1733	50.8159	308.816	339.526
FGRRES_15407	2.28755	1.30416	0.000204007	0.00461724	1.11045	0.458627	4.21797	3.43245
FGRRES_05851	2.29126	3.84753	1.75922e-06	0.000108314	3.2304	6.42078	19.3826	28.1747
FGRRES_02248_M	2.29344	0.254019	0.00173071	0.0215851	0.30285	0.366902	1.8077	1.5732
FGRRES_06547	2.31319	3.11791	3.94541e-05	0.00128795	3.0285	2.66004	20.4873	7.72301
FGRRES_07810	2.34981	4.48528	2.23085e-07	1.93766e-05	4.94655	9.63117	31.0322	43.6207
FGRRES_03046	2.35312	2.28029	6.20485e-06	0.000288808	1.4133	1.65106	8.73722	7.00791
FGRRES_08130	2.37884	5.74308	1.14957e-09	2.15057e-07	18.8777	15.5933	75.3209	104.118
FGRRES_00605	2.37893	0.458533	0.00164671	0.0208499	0.4038	0.366902	1.20513	3.00339
FGRRES_02651	2.40576	4.68435	1.3339e-08	1.90826e-06	6.96555	9.26427	32.8399	53.489
FGRRES_12897	2.41129	2.53301	1.98158e-06	0.000118262	1.91805	1.65106	8.53637	10.5834
FGRRES_02225	2.41691	8.89808	1.37561e-08	1.93941e-06	145.974	154.924	698.476	908.597
FGRRES_12690	2.41727	4.64826	3.04198e-09	5.10214e-07	6.2589	9.44772	39.2673	44.9079
FGRRES_07998	2.42944	0.171549	0.00181438	0.0223704	0.2019	0.366902	2.00856	1.14415
FGRRES_20188	2.43506	4.04515	8.58195e-08	8.5279e-06	5.55225	4.678	20.4873	35.0396
FGRRES_15792	2.44286	1.82695	1.23467e-05	0.000500168	0.8076	1.28416	5.02139	6.57886
FGRRES_03951	2.45358	6.56894	4.44635e-07	3.43286e-05	41.7933	16.7858	140.499	180.346
FGRRES_15612	2.46372	0.188853	0.00112527	0.0157733	0.2019	0.366902	1.70727	1.5732
FGRRES_10978	2.47139	3.89608	1.82351e-06	0.000110869	3.2304	5.7787	15.8676	34.4675
FGRRES_08774_M	2.47525	10.1821	3.06525e-08	3.67649e-06	366.852	341.402	1527.11	2411.44
FGRRES_16530	2.48586	3.22923	1.07995e-05	0.000454796	4.34085	1.28416	13.7586	17.7343
FGRRES_12921	2.48746	2.19498	3.28887e-06	0.000176763	1.0095	1.65106	7.13038	8.00904
FGRRES_15145	2.48875	0.963544	0.000159481	0.00384017	0.6057	0.458627	3.71583	2.2883
FGRRES_03026	2.49042	7.75212	0.000466202	0.00854089	113.872	16.3271	450.218	281.318
FGRRES_00321	2.49103	8.51837	2.28829e-09	3.97509e-07	104.18	117.225	626.871	617.984
FGRRES_08165	2.50792	0.546475	0.000626472	0.0104671	0.10095	0.642078	1.90813	2.57434
FGRRES_01551	2.52028	3.79157	4.40244e-07	3.42616e-05	3.8361	4.3111	14.8633	32.1792
FGRRES_06612	2.52283	5.51618	3.79471e-11	1.11863e-08	12.8207	14.2174	86.9705	68.5059
FGRRES_12739	2.5259	0.846148	0.000221842	0.0048936	0.4038	0.550353	2.00856	3.71848
FGRRES_00660	2.52772	4.42741	7.64468e-06	0.000347511	3.8361	8.80564	19.6839	53.632
FGRRES_12622	2.53231	1.08657	7.30907e-05	0.00207723	0.4038	0.733803	2.81198	4.00452
FGRRES_01450	2.54648	10.8498	2.1538e-09	3.80948e-07	503.438	575.394	3406.31	2896.41
FGRRES_06561	2.58175	7.53519	5.50487e-09	8.50022e-07	66.4251	39.7171	298.773	336.666
FGRRES_00260	2.58339	11.7239	1.2238e-05	0.000500168	671.318	1263.24	8917.49	2677.31
FGRRES_02181	2.58921	1.51227	0.00399027	0.0390517	0	1.46761	7.43166	1.5732
FGRRES_11850	2.59638	2.852	3.82506e-06	0.00019688	3.0285	1.00898	11.2479	13.1577
FGRRES_12269	2.62258	5.36144	2.98192e-05	0.00102502	4.8456	17.9782	105.148	35.6116
FGRRES_06000	2.63498	7.3964	4.56846e-07	3.49937e-05	60.0653	33.2963	406.733	173.053
FGRRES_04628_M	2.63855	2.48966	0.000243143	0.00515314	1.31235	1.74278	3.31412	16.0181
FGRRES_00426	2.6464	3.14654	2.04137e-06	0.000121088	3.6342	1.19243	13.0556	17.1622
FGRRES_04034	2.65937	3.59628	4.53312e-08	5.18803e-06	3.33135	3.21039	14.562	27.0305
FGRRES_15566	2.66571	-0.12433	0.00159137	0.0203695	0.10095	0.275176	1.40599	1.14415
FGRRES_03244	2.66748	1.26088	0.000914836	0.0137764	0.30285	0.917254	1.50642	6.57886
FGRRES_10442	2.6757	5.61434	0.000273754	0.00564211	15.6473	10.7319	151.043	17.4483
FGRRES_08623_M	2.70508	2.47166	5.33078e-06	0.000256722	1.4133	1.46761	5.62396	13.4438
FGRRES_00312	2.70846	4.05367	1.04697e-05	0.000442821	2.6247	6.05388	43.9874	12.8717
FGRRES_06251	2.71183	5.15705	6.73821e-10	1.33774e-07	5.8551	12.9333	61.5623	61.9271
FGRRES_16911	2.71525	3.04287	8.65306e-08	8.5279e-06	2.8266	1.46761	13.3569	14.8739
FGRRES_08172	2.71842	7.17545	5.4943e-09	8.50022e-07	26.348	49.8069	294.957	206.519
FGRRES_20254	2.72394	1.03091	5.63514e-05	0.00172386	0.70665	0.275176	3.91669	2.57434
FGRRES_04001	2.73193	0.759322	0.000465034	0.00853557	0.8076	0	2.5107	2.86037
FGRRES_17478	2.73476	3.38554	1.35577e-06	8.79262e-05	3.6342	1.74278	24.8057	10.8694
FGRRES_05577	2.7686	2.82471	9.66515e-08	9.40226e-06	1.71615	1.83451	9.44022	15.017
FGRRES_06001	2.77289	6.60511	1.22425e-06	7.99299e-05	25.7423	23.8486	269.247	69.6501
FGRRES_10433	2.7786	4.78583	3.44435e-07	2.79222e-05	7.97505	5.96215	73.5132	22.0249
FGRRES_20348	2.80073	0.424555	0.000183792	0.00423878	0.10095	0.458627	2.00856	2.14528
FGRRES_02840	2.82602	5.56242	2.43254e-08	3.11365e-06	13.8302	9.44772	121.317	43.6207
FGRRES_11941	2.83099	4.59285	3.19832e-11	9.7229e-09	7.16745	4.678	35.0493	49.3414
FGRRES_16784	2.83643	4.49787	7.78769e-08	8.08951e-06	4.34085	6.69596	21.4916	57.7795
FGRRES_10998	2.84354	4.72273	9.48036e-07	6.54077e-05	5.55225	7.24631	73.3123	18.5924
FGRRES_01649	2.89699	0.283711	0.000207624	0.00463246	0.2019	0.275176	1.50642	2.2883
FGRRES_11542	2.90024	0.826846	0.000243105	0.00515314	0	0.733803	2.00856	3.8615
FGRRES_02038	2.90213	6.79576	0.00054605	0.00957112	48.9608	3.39384	284.311	106.978
FGRRES_17059	2.90279	0.315	0.000300614	0.00609811	0.4038	0.0917254	2.30984	1.43019
FGRRES_12666_M	2.90388	13.5215	6.0133e-11	1.67136e-08	2258.25	3285.42	18504.3	22987
FGRRES_03166_M	2.96435	4.19022	4.96827e-07	3.68941e-05	2.11995	6.05388	45.8955	18.1634
FGRRES_13453	2.9956	0.777785	1.7388e-05	0.000660746	0.4038	0.275176	2.71155	2.86037
FGRRES_15584	2.99674	3.02828	5.95662e-09	8.95286e-07	1.71615	1.83451	17.5749	10.8694
FGRRES_02213	3.00687	1.58575	1.61138e-06	0.000101132	0.4038	0.825529	6.22653	3.8615
FGRRES_15548	3.00808	0.383921	0.00010109	0.00263096	0.30285	0.183451	2.30984	1.71622
FGRRES_10960	3.03182	0.614491	4.29467e-05	0.0013834	0.4038	0.183451	2.10898	2.86037
FGRRES_03190	3.04715	3.56993	4.46784e-10	9.46492e-08	3.33135	1.74278	24.0023	17.8773
FGRRES_01061_M	3.06241	2.27955	2.15629e-07	1.91858e-05	0.90855	1.10071	5.82481	11.2985
FGRRES_20101	3.06631	-0.150176	0.000608285	0.0103091	0.2019	0.0917254	1.20513	1.43019
FGRRES_11921	3.07126	5.97226	3.84898e-15	2.49619e-12	12.3159	14.3092	131.56	92.39
FGRRES_13709	3.07131	5.29062	1.21026e-14	6.92553e-12	10.095	6.51251	63.9725	75.6569
FGRRES_06110	3.07497	4.32868	6.9805e-13	2.82943e-10	4.34085	4.12764	29.0236	42.6196
FGRRES_11032	3.08246	3.42985	1.44613e-08	1.98141e-06	2.019	2.47659	11.4488	27.0305
FGRRES_07384	3.09279	5.94202	5.7772e-13	2.44351e-10	11.4074	14.3092	143.311	76.2289
FGRRES_07651	3.17613	3.0748	8.33589e-08	8.44704e-06	0.70665	2.56831	11.5492	18.5924
FGRRES_00602	3.19201	6.96196	1.87746e-07	1.70691e-05	9.38835	39.7171	172.635	276.741
FGRRES_05654	3.20422	2.26732	5.19814e-07	3.83087e-05	1.0095	0.825529	4.92096	12.2996
FGRRES_10525	3.25965	3.05321	1.16932e-10	3.15975e-08	1.6152	1.46761	12.3526	17.4483
FGRRES_08379	3.26776	0.578937	1.56519e-05	0.000601825	0.30285	0.183451	2.30984	2.57434
FGRRES_04739	3.28758	1.98448	1.10309e-05	0.000462537	0.4038	1.00898	3.11326	11.1555
FGRRES_02246	3.30177	1.74455	1.30148e-07	1.20579e-05	0.90855	0.275176	5.32268	6.43584
FGRRES_20306	3.31666	0.842636	2.86572e-06	0.000155742	0.30285	0.275176	3.11326	2.86037
FGRRES_15218	3.34303	0.370975	2.6231e-05	0.000925537	0.2019	0.183451	2.00856	2.14528
FGRRES_16039	3.39701	5.60129	3.60034e-10	8.33908e-08	12.5178	4.3111	57.4447	119.85
FGRRES_15273	3.41292	5.26863	1.06905e-11	3.46657e-09	3.2304	9.90635	81.7483	58.7807
FGRRES_02036	3.48736	0.718114	2.45694e-05	0.000875498	0	0.458627	1.8077	3.8615
FGRRES_12957	3.48949	0.14717	5.89519e-05	0.00178101	0.10095	0.183451	1.40599	2.14528
FGRRES_10816	3.49335	1.52255	1.36941e-06	8.82227e-05	0.30285	0.550353	7.13038	2.71735
FGRRES_06899_M	3.52927	1.68247	5.11037e-08	5.78066e-06	0.6057	0.366902	4.21797	7.29395
FGRRES_03481	3.53267	0.181441	4.23541e-05	0.00136884	0.10095	0.183451	1.50642	2.14528
FGRRES_11228	3.62171	3.20137	3.08848e-08	3.67649e-06	0.30285	2.38486	13.6582	20.1656
FGRRES_08681	3.66027	3.49631	5.17343e-14	2.6488e-11	1.51425	1.74278	16.4702	25.1713
FGRRES_05742	3.6834	3.5777	1.02527e-11	3.4593e-09	0.8076	2.56831	17.6753	26.4584
FGRRES_02324	3.69575	0.639817	5.97616e-06	0.000280851	0.2019	0.183451	1.8077	3.57547
FGRRES_16423	3.71078	1.95787	5.71576e-08	6.37356e-06	0.50475	0.550353	4.11754	10.1543
FGRRES_12109	3.81691	0.979079	2.78893e-05	0.000965507	0.10095	0.366902	1.30556	5.86376
FGRRES_15933	3.8443	-0.0177379	5.73783e-05	0.0017443	0	0.183451	1.40599	1.71622
FGRRES_05613	3.85626	3.63657	1.26288e-13	5.85012e-11	1.31235	1.83451	30.6305	15.303
FGRRES_04569	4.07436	3.62258	4.55548e-18	3.4089e-15	1.8171	0.917254	23.3997	22.74
FGRRES_03518	4.07649	2.02679	3.47489e-10	8.2448e-08	0.50475	0.366902	5.4231	9.72527
FGRRES_09181	4.08877	2.54939	9.78729e-10	1.86688e-07	0.90855	0.366902	6.42738	15.589
FGRRES_06144_M	4.24048	1.63564	1.36473e-10	3.58813e-08	0.2019	0.366902	6.02567	5.29169
FGRRES_13704	4.2756	-0.343054	0.0001752	0.00411679	0.10095	0	1.20513	1.14415
FGRRES_11880	4.3129	1.70226	4.87967e-10	9.88946e-08	0.4038	0.183451	4.51925	7.57999
FGRRES_09067	4.44911	0.942623	2.40831e-07	2.05509e-05	0.30285	0	2.41027	4.5766
FGRRES_13718	4.54	0.579681	4.73296e-06	0.00023124	0.10095	0.0917254	3.81626	1.14415
FGRRES_11778	4.6849	2.26628	3.58827e-13	1.58667e-10	0.6057	0.0917254	8.43594	9.72527
FGRRES_03585	4.91336	2.23458	1.03125e-11	3.4593e-09	0.10095	0.458627	5.52353	12.5856
FGRRES_16575	4.91735	0.155278	5.03341e-06	0.000243607	0.10095	0	2.20941	1.43019
FGRRES_03969	5.00166	2.88719	6.66905e-16	4.63404e-13	0.4038	0.458627	9.03851	19.5936
FGRRES_03935	5.00851	2.28532	8.79058e-07	6.16142e-05	0	0.550353	2.20941	16.8762
FGRRES_15609	5.13195	3.41772	1.10844e-27	1.34787e-24	0.50475	0.642078	18.5792	22.74
FGRRES_09066	5.26976	5.17547	2.3574e-44	3.82213e-41	1.31235	2.29314	47.4019	93.5342
FGRRES_17494	5.71462	3.40699	4.08295e-26	4.41321e-23	0.2019	0.550353	13.859	27.7456
FGRRES_03933	5.79366	3.4726	4.05984e-09	6.58236e-07	0.30285	0.458627	3.81626	40.1882
FGRRES_03457	6.1338	4.27339	6.18527e-32	8.59575e-29	0.6057	0.458627	17.6753	58.7807
FGRRES_12606_M	6.70473	8.02874	4.38178e-131	1.06565e-127	6.057	3.85247	366.662	668.04
FGRRES_13054	6.93221	-0.0537987	3.47625e-06	0.000184199	0	0	1.50642	1.71622
FGRRES_03888_M	7.64898	7.22072	1.56133e-200	5.06288e-197	0.6057	2.29314	347.882	245.42
FGRRES_03887	8.13872	7.45533	2.0884e-272	1.0158e-268	0.4038	2.01796	375.299	323.937
